# Supplementary material for: Changes in the Chemical Barrier Composition of Tears in Alzheimer’s Disease Reveal Potential Tear Diagnostic Biomarkers
Source: PLoS One. 2016 Jun 21;11(6):e0158000. doi: 10.1371/journal.pone.0158000 (PMC4915678; doi:10.1371/journal.pone.0158000)
Supplement: S1 Table — The name and accession numbers of the identified proteins in each band are presented along with the protein identification data. The sequence coverage (%Cov), the identified peptide sequences, the confidence of sequence identification (Conf), post-translational modifications (Modifications), cleavages, theoretical molecular weights and m/z values, the recorded precursor mass and m/z values, the delta mass (dMass) values are indicated along with the ID of spectrum used for sequence identification and retention time. (XLSX) [file pone.0158000.s002.xlsx]

## Sheet: Band1
N	%Cov	Accessions	Names	Conf	Sequence	Modifications	Cleavages	dMass	Prec MW	Prec m/z	Theor MW	Theor m/z	Spectrum ID	Retention time
1	10.28	sp|Q9UGM3|DMBT1_HUMAN	Deleted in malignant brain tumors 1 protein OS=Homo sapiens GN=DMBT1 PE=1 SV=2	99	FGQGSGPIVLDDVR		cleaved Q-F@N-term	0.406113	1459.15	730.584	1458.75	730.381	1.1.1.651.3	38.0274
1	10.28	sp|Q9UGM3|DMBT1_HUMAN	Deleted in malignant brain tumors 1 protein OS=Homo sapiens GN=DMBT1 PE=1 SV=2	99	FGQGSGPIVLDDVR		cleaved Q-F@N-term	0.377182	1459.12	730.569	1458.75	730.381	1.1.1.654.3	38.2648
1	10.28	sp|Q9UGM3|DMBT1_HUMAN	Deleted in malignant brain tumors 1 protein OS=Homo sapiens GN=DMBT1 PE=1 SV=2	99	FGQGSGPIVLDDVR		cleaved Q-F@N-term	0.343735	1459.09	730.553	1458.75	730.381	1.1.1.656.4	38.4691

## Sheet: Band2
N	%Cov	Accessions	Names	Conf	Sequence	Modifications	Cleavages	dMass	Prec MW	Prec m/z	Theor MW	Theor m/z	Spectrum ID	Retention time
1	19.01	sp|P02788|TRFL_HUMAN	Lactotransferrin OS=Homo sapiens GN=LTF PE=1 SV=6	99	DGAGDVAFIR			0.20364	1019.71	510.861	1019.5	510.759	1.1.1.476.4	29.2714
1	19.01	sp|P02788|TRFL_HUMAN	Lactotransferrin OS=Homo sapiens GN=LTF PE=1 SV=6	99	YYGYTGAFR			0.243267	1096.74	549.378	1096.5	549.256	1.1.1.477.4	29.3737
1	19.01	sp|P02788|TRFL_HUMAN	Lactotransferrin OS=Homo sapiens GN=LTF PE=1 SV=6	94.92	FQLFGSPSGQK			0.456465	1195.06	598.537	1194.6	598.309	1.1.1.506.3	31.9238
1	19.01	sp|P02788|TRFL_HUMAN	Lactotransferrin OS=Homo sapiens GN=LTF PE=1 SV=6	85.3	VPSHAVVAR			0.334997	934.87	468.442	934.535	468.275	1.1.1.408.3	22.5593
2	10.61	sp|Q9UGM3|DMBT1_HUMAN	Deleted in malignant brain tumors 1 protein OS=Homo sapiens GN=DMBT1 PE=1 SV=2	99	FGQGSGPIVLDDVR		cleaved Q-F@N-term	0.296494	1459.04	730.529	1458.75	730.381	1.1.1.499.4	31.3812

## Sheet: Band3
N	%Cov	Accessions	Names	Conf	Sequence	Modifications	Cleavages	dMass	Prec MW	Prec m/z	Theor MW	Theor m/z	Spectrum ID	Retention time
1	12.82	sp|P02788|TRFL_HUMAN	Lactotransferrin OS=Homo sapiens GN=LTF PE=1 SV=6	99	SVNGKEDAIWNLLR	Deamidated(N)@3	missed K-E@5	0.343139	1615.18	539.4	1614.84	539.286	1.1.1.653.4	41.4426
1	12.82	sp|P02788|TRFL_HUMAN	Lactotransferrin OS=Homo sapiens GN=LTF PE=1 SV=6	76.61	SCHLAMAPNHAVVSR	Carbamidomethyl(C)@2		0.387217	1649.18	550.734	1648.79	550.605	1.1.1.658.4	41.9194

## Sheet: Band4
N	%Cov	Accessions	Names	Conf	Sequence	Modifications	Cleavages	dMass	Prec MW	Prec m/z	Theor MW	Theor m/z	Spectrum ID	Retention time
1	38.03	sp|P02788|TRFL_HUMAN	Lactotransferrin OS=Homo sapiens GN=LTF PE=1 SV=6	99	CLRDGAGDVAFIR	Carbamidomethyl(C)@1	missed R-D@3	0.00892976	1448.73	483.917	1448.72	483.914	1.1.1.455.4	27.3713
1	38.03	sp|P02788|TRFL_HUMAN	Lactotransferrin OS=Homo sapiens GN=LTF PE=1 SV=6	99	DGAGDVAFIR			-0.960746	1018.54	510.279	1019.5	510.759	1.1.1.466.3	28.3935
1	38.03	sp|P02788|TRFL_HUMAN	Lactotransferrin OS=Homo sapiens GN=LTF PE=1 SV=6	99	DLLFKDSAIGFSR		missed K-D@5	0.229237	1468	490.341	1467.77	490.265	1.1.1.501.4	31.1431
1	38.03	sp|P02788|TRFL_HUMAN	Lactotransferrin OS=Homo sapiens GN=LTF PE=1 SV=6	99	FQLFGSPSGQK			-0.0471341	1194.56	598.285	1194.6	598.309	1.1.1.475.4	29.2457
1	38.03	sp|P02788|TRFL_HUMAN	Lactotransferrin OS=Homo sapiens GN=LTF PE=1 SV=6	99	LADFALLCLDGK	Carbamidomethyl(C)@8		-0.0112901	1334.68	668.347	1334.69	668.352	1.1.1.539.3	33.3992
1	38.03	sp|P02788|TRFL_HUMAN	Lactotransferrin OS=Homo sapiens GN=LTF PE=1 SV=6	99	LADFALLCLDGKR	Carbamidomethyl(C)@8	missed K-R@12	-0.18743	1490.6	497.875	1490.79	497.938	1.1.1.520.4	32.4275
1	38.03	sp|P02788|TRFL_HUMAN	Lactotransferrin OS=Homo sapiens GN=LTF PE=1 SV=6	99	YYGYTGAFR			0.0441257	1096.54	549.278	1096.5	549.256	1.1.1.459.3	27.7117
1	38.03	sp|P02788|TRFL_HUMAN	Lactotransferrin OS=Homo sapiens GN=LTF PE=1 SV=6	98.45	VPSHAVVAR			-0.00944617	934.525	468.27	934.535	468.275	1.1.1.384.3	21.9659
1	38.03	sp|P02788|TRFL_HUMAN	Lactotransferrin OS=Homo sapiens GN=LTF PE=1 SV=6	97.59	GPPVSCIKR	Carbamidomethyl(C)@6	missed K-R@8	-0.0033337	1012.55	507.28	1012.55	507.282	1.1.1.391.4	22.7179
1	38.03	sp|P02788|TRFL_HUMAN	Lactotransferrin OS=Homo sapiens GN=LTF PE=1 SV=6	96.89	CFQWQR	Carbamidomethyl(C)@1		-0.943929	922.463	462.239	923.407	462.711	1.1.1.443.3	26.2808
1	38.03	sp|P02788|TRFL_HUMAN	Lactotransferrin OS=Homo sapiens GN=LTF PE=1 SV=6	84.99	SVNGKEDAIWNLLR	Deamidated(N)@3	missed K-E@5	0.0759581	1614.91	539.312	1614.84	539.286	1.1.1.539.4	33.4339
1	38.03	sp|P02788|TRFL_HUMAN	Lactotransferrin OS=Homo sapiens GN=LTF PE=1 SV=6	18.56	GGSFQLNELQGLK			-0.055645	1389.67	695.842	1389.73	695.87	1.1.1.484.4	29.9585
1	38.03	sp|P02788|TRFL_HUMAN	Lactotransferrin OS=Homo sapiens GN=LTF PE=1 SV=6	15.52	QVLLHQQAK			-0.0273459	1063.59	532.801	1063.61	532.814	1.1.1.384.4	22.0005
1	38.03	sp|P02788|TRFL_HUMAN	Lactotransferrin OS=Homo sapiens GN=LTF PE=1 SV=6	47	CFQWQR	Carbamidomethyl(C)@1		-0.00218426	923.405	462.71	923.407	462.711	1.1.1.446.3	26.5535
1	38.03	sp|P02788|TRFL_HUMAN	Lactotransferrin OS=Homo sapiens GN=LTF PE=1 SV=6	40.74	CFQWQR	Carbamidomethyl(C)@1		-0.00480801	923.402	462.709	923.407	462.711	1.1.1.444.4	26.3833
1	38.03	sp|P02788|TRFL_HUMAN	Lactotransferrin OS=Homo sapiens GN=LTF PE=1 SV=6	37.97	CFQWQR	Carbamidomethyl(C)@1		-0.162355	923.245	462.63	923.407	462.711	1.1.1.447.3	26.6559
1	38.03	sp|P02788|TRFL_HUMAN	Lactotransferrin OS=Homo sapiens GN=LTF PE=1 SV=6	98.91	CLRDGAGDVAFIR	Carbamidomethyl(C)@1	missed R-D@3	0.0926763	1448.81	483.945	1448.72	483.914	1.1.1.456.4	27.4738
1	38.03	sp|P02788|TRFL_HUMAN	Lactotransferrin OS=Homo sapiens GN=LTF PE=1 SV=6	53.49	CLRDGAGDVAFIR	Carbamidomethyl(C)@1	missed R-D@3	-0.0425995	1448.68	483.9	1448.72	483.914	1.1.1.460.4	27.8487
1	38.03	sp|P02788|TRFL_HUMAN	Lactotransferrin OS=Homo sapiens GN=LTF PE=1 SV=6	99	DGAGDVAFIR			0.00857838	1019.51	510.763	1019.5	510.759	1.1.1.457.4	27.5416
1	38.03	sp|P02788|TRFL_HUMAN	Lactotransferrin OS=Homo sapiens GN=LTF PE=1 SV=6	99	DGAGDVAFIR			0.0152293	1019.52	510.767	1019.5	510.759	1.1.1.458.4	27.6439
1	38.03	sp|P02788|TRFL_HUMAN	Lactotransferrin OS=Homo sapiens GN=LTF PE=1 SV=6	99	DGAGDVAFIR			-0.0501815	1019.45	510.734	1019.5	510.759	1.1.1.459.4	27.7463
1	38.03	sp|P02788|TRFL_HUMAN	Lactotransferrin OS=Homo sapiens GN=LTF PE=1 SV=6	99	DGAGDVAFIR			-0.0340118	1019.47	510.742	1019.5	510.759	1.1.1.462.3	27.9842
1	38.03	sp|P02788|TRFL_HUMAN	Lactotransferrin OS=Homo sapiens GN=LTF PE=1 SV=6	99	DGAGDVAFIR			-0.0277881	1019.48	510.745	1019.5	510.759	1.1.1.463.3	28.0865
1	38.03	sp|P02788|TRFL_HUMAN	Lactotransferrin OS=Homo sapiens GN=LTF PE=1 SV=6	99	DGAGDVAFIR			-0.0639715	1019.44	510.727	1019.5	510.759	1.1.1.464.3	28.1888
1	38.03	sp|P02788|TRFL_HUMAN	Lactotransferrin OS=Homo sapiens GN=LTF PE=1 SV=6	99	DGAGDVAFIR			-0.0757478	1019.43	510.721	1019.5	510.759	1.1.1.465.3	28.2912
1	38.03	sp|P02788|TRFL_HUMAN	Lactotransferrin OS=Homo sapiens GN=LTF PE=1 SV=6	99	DGAGDVAFIR			0.0752095	1019.58	510.797	1019.5	510.759	1.1.1.467.3	28.4959
1	38.03	sp|P02788|TRFL_HUMAN	Lactotransferrin OS=Homo sapiens GN=LTF PE=1 SV=6	99	DGAGDVAFIR			0.0639823	1019.57	510.791	1019.5	510.759	1.1.1.470.4	28.7686
1	38.03	sp|P02788|TRFL_HUMAN	Lactotransferrin OS=Homo sapiens GN=LTF PE=1 SV=6	99	DGAGDVAFIR			-0.213159	1019.29	510.652	1019.5	510.759	1.1.1.487.4	30.1613
1	38.03	sp|P02788|TRFL_HUMAN	Lactotransferrin OS=Homo sapiens GN=LTF PE=1 SV=6	99	DGAGDVAFIR			-0.240129	1019.26	510.639	1019.5	510.759	1.1.1.824.4	52.9519
1	38.03	sp|P02788|TRFL_HUMAN	Lactotransferrin OS=Homo sapiens GN=LTF PE=1 SV=6	98.25	DGAGDVAFIR			-0.203946	1019.3	510.657	1019.5	510.759	1.1.1.832.4	53.4923
1	38.03	sp|P02788|TRFL_HUMAN	Lactotransferrin OS=Homo sapiens GN=LTF PE=1 SV=6	91.18	DGAGDVAFIR			-0.212732	1019.29	510.653	1019.5	510.759	1.1.1.901.4	58.5003
1	38.03	sp|P02788|TRFL_HUMAN	Lactotransferrin OS=Homo sapiens GN=LTF PE=1 SV=6	87.4	DGAGDVAFIR			-0.224753	1019.28	510.647	1019.5	510.759	1.1.1.926.4	60.189
1	38.03	sp|P02788|TRFL_HUMAN	Lactotransferrin OS=Homo sapiens GN=LTF PE=1 SV=6	76.51	DGAGDVAFIR			-0.182528	1019.32	510.668	1019.5	510.759	1.1.1.672.4	42.5584
1	38.03	sp|P02788|TRFL_HUMAN	Lactotransferrin OS=Homo sapiens GN=LTF PE=1 SV=6	72.86	DGAGDVAFIR			-0.195952	1019.31	510.661	1019.5	510.759	1.1.1.759.4	48.5979
1	38.03	sp|P02788|TRFL_HUMAN	Lactotransferrin OS=Homo sapiens GN=LTF PE=1 SV=6	71.78	DGAGDVAFIR			-0.249526	1019.25	510.634	1019.5	510.759	1.1.1.632.4	39.8984
1	38.03	sp|P02788|TRFL_HUMAN	Lactotransferrin OS=Homo sapiens GN=LTF PE=1 SV=6	71.61	DGAGDVAFIR			-0.138962	1019.36	510.69	1019.5	510.759	1.1.1.491.4	30.4317
1	38.03	sp|P02788|TRFL_HUMAN	Lactotransferrin OS=Homo sapiens GN=LTF PE=1 SV=6	24.97	DGAGDVAFIR			-0.175328	1019.33	510.671	1019.5	510.759	1.1.1.903.4	58.6009
1	38.03	sp|P02788|TRFL_HUMAN	Lactotransferrin OS=Homo sapiens GN=LTF PE=1 SV=6	93.29	FQLFGSPSGQK			-0.00368961	1194.6	598.307	1194.6	598.309	1.1.1.473.4	29.0756
1	38.03	sp|P02788|TRFL_HUMAN	Lactotransferrin OS=Homo sapiens GN=LTF PE=1 SV=6	82.62	FQLFGSPSGQK			-0.00857101	1194.59	598.305	1194.6	598.309	1.1.1.477.4	29.4158
1	38.03	sp|P02788|TRFL_HUMAN	Lactotransferrin OS=Homo sapiens GN=LTF PE=1 SV=6	69.09	FQLFGSPSGQK			-0.00137094	1194.6	598.308	1194.6	598.309	1.1.1.479.3	29.5858
1	38.03	sp|P02788|TRFL_HUMAN	Lactotransferrin OS=Homo sapiens GN=LTF PE=1 SV=6	68.02	FQLFGSPSGQK			0.0432939	1194.65	598.331	1194.6	598.309	1.1.1.478.3	29.4835
1	38.03	sp|P02788|TRFL_HUMAN	Lactotransferrin OS=Homo sapiens GN=LTF PE=1 SV=6	60.59	FQLFGSPSGQK			1.06241	1195.67	598.84	1194.6	598.309	1.1.1.474.3	29.1433
1	38.03	sp|P02788|TRFL_HUMAN	Lactotransferrin OS=Homo sapiens GN=LTF PE=1 SV=6	44.12	FQLFGSPSGQK			0.0390227	1194.64	598.328	1194.6	598.309	1.1.1.480.3	29.688
1	38.03	sp|P02788|TRFL_HUMAN	Lactotransferrin OS=Homo sapiens GN=LTF PE=1 SV=6	16.87	FQLFGSPSGQK			0.054033	1194.66	598.336	1194.6	598.309	1.1.1.471.3	28.8364
1	38.03	sp|P02788|TRFL_HUMAN	Lactotransferrin OS=Homo sapiens GN=LTF PE=1 SV=6	15.5	GGSFQLNELQGLK			0.00293179	1389.73	695.871	1389.73	695.87	1.1.1.491.3	30.3971
1	38.03	sp|P02788|TRFL_HUMAN	Lactotransferrin OS=Homo sapiens GN=LTF PE=1 SV=6	53.55	GPPVSCIKR	Carbamidomethyl(C)@6	missed K-R@8	-0.0899176	1012.46	507.237	1012.55	507.282	1.1.1.388.4	22.4103
1	38.03	sp|P02788|TRFL_HUMAN	Lactotransferrin OS=Homo sapiens GN=LTF PE=1 SV=6	99	LADFALLCLDGK	Carbamidomethyl(C)@8		-0.00238151	1334.69	668.351	1334.69	668.352	1.1.1.537.3	33.2989
1	38.03	sp|P02788|TRFL_HUMAN	Lactotransferrin OS=Homo sapiens GN=LTF PE=1 SV=6	99	LADFALLCLDGK	Carbamidomethyl(C)@8		0.002866	1334.69	668.354	1334.69	668.352	1.1.1.540.3	33.5012
1	38.03	sp|P02788|TRFL_HUMAN	Lactotransferrin OS=Homo sapiens GN=LTF PE=1 SV=6	99	LADFALLCLDGK	Carbamidomethyl(C)@8		-0.00726291	1334.68	668.349	1334.69	668.352	1.1.1.543.4	33.7033
1	38.03	sp|P02788|TRFL_HUMAN	Lactotransferrin OS=Homo sapiens GN=LTF PE=1 SV=6	99	LADFALLCLDGK	Carbamidomethyl(C)@8		0.0142153	1334.7	668.36	1334.69	668.352	1.1.1.544.4	33.8052
1	38.03	sp|P02788|TRFL_HUMAN	Lactotransferrin OS=Homo sapiens GN=LTF PE=1 SV=6	99	LADFALLCLDGKR	Carbamidomethyl(C)@8	missed K-R@12	-0.205736	1490.59	497.869	1490.79	497.938	1.1.1.518.3	32.2924
1	38.03	sp|P02788|TRFL_HUMAN	Lactotransferrin OS=Homo sapiens GN=LTF PE=1 SV=6	78.09	SVNGKEDAIWNLLR		missed K-E@5	0.106453	1613.96	538.994	1613.85	538.958	1.1.1.517.4	32.2249
1	38.03	sp|P02788|TRFL_HUMAN	Lactotransferrin OS=Homo sapiens GN=LTF PE=1 SV=6	26.84	SVNGKEDAIWNLLR	Deamidated(N)@3	missed K-E@5	0.0620462	1614.9	539.307	1614.84	539.286	1.1.1.541.4	33.5686
1	38.03	sp|P02788|TRFL_HUMAN	Lactotransferrin OS=Homo sapiens GN=LTF PE=1 SV=6	98.24	VPSHAVVAR			-0.120437	934.414	468.214	934.535	468.275	1.1.1.378.3	21.4203
1	38.03	sp|P02788|TRFL_HUMAN	Lactotransferrin OS=Homo sapiens GN=LTF PE=1 SV=6	90.96	VPSHAVVAR			0.908074	935.443	468.729	934.535	468.275	1.1.1.373.3	20.9427
1	38.03	sp|P02788|TRFL_HUMAN	Lactotransferrin OS=Homo sapiens GN=LTF PE=1 SV=6	85.3	VPSHAVVAR			0.0452865	934.58	468.297	934.535	468.275	1.1.1.387.3	22.2733
1	38.03	sp|P02788|TRFL_HUMAN	Lactotransferrin OS=Homo sapiens GN=LTF PE=1 SV=6	75.46	VPSHAVVAR			-0.0264701	934.508	468.262	934.535	468.275	1.1.1.385.3	22.0683
1	38.03	sp|P02788|TRFL_HUMAN	Lactotransferrin OS=Homo sapiens GN=LTF PE=1 SV=6	37.22	VPSHAVVAR			-0.130444	934.404	468.209	934.535	468.275	1.1.1.380.3	21.5906
1	38.03	sp|P02788|TRFL_HUMAN	Lactotransferrin OS=Homo sapiens GN=LTF PE=1 SV=6	25.48	VPSHAVVAR			0.0297271	934.565	468.29	934.535	468.275	1.1.1.386.3	22.1708
1	38.03	sp|P02788|TRFL_HUMAN	Lactotransferrin OS=Homo sapiens GN=LTF PE=1 SV=6	99	YYGYTGAFR			0.0631632	1096.56	549.288	1096.5	549.256	1.1.1.456.3	27.4392
1	38.03	sp|P02788|TRFL_HUMAN	Lactotransferrin OS=Homo sapiens GN=LTF PE=1 SV=6	99	YYGYTGAFR			0.0601123	1096.56	549.286	1096.5	549.256	1.1.1.458.3	27.6093
1	38.03	sp|P02788|TRFL_HUMAN	Lactotransferrin OS=Homo sapiens GN=LTF PE=1 SV=6	98.58	YYGYTGAFR			0.0183763	1096.52	549.265	1096.5	549.256	1.1.1.455.3	27.3367
1	38.03	sp|P02788|TRFL_HUMAN	Lactotransferrin OS=Homo sapiens GN=LTF PE=1 SV=6	96.2	YYGYTGAFR			0.0383901	1096.54	549.275	1096.5	549.256	1.1.1.460.3	27.8141
1	38.03	sp|P02788|TRFL_HUMAN	Lactotransferrin OS=Homo sapiens GN=LTF PE=1 SV=6	46.98	YYGYTGAFR			0.0147153	1096.51	549.264	1096.5	549.256	1.1.1.461.4	27.9164

## Sheet: Band5
N	%Cov	Accessions	Names	Conf	Sequence	Modifications	Cleavages	dMass	Prec MW	Prec m/z	Theor MW	Theor m/z	Spectrum ID	Retention time
1	19.87	sp|P02768|ALBU_HUMAN	Serum albumin OS=Homo sapiens GN=ALB PE=1 SV=2	99	AFKAWAVAR		missed K-A@3	0.22183	1018.79	510.404	1018.57	510.293	1.1.1.544.4	30.0558
1	19.87	sp|P02768|ALBU_HUMAN	Serum albumin OS=Homo sapiens GN=ALB PE=1 SV=2	99	RHPDYSVVLLLR		missed R-H@1	0.333825	1467.17	490.064	1466.84	489.953	1.1.1.681.4	41.1077
1	19.87	sp|P02768|ALBU_HUMAN	Serum albumin OS=Homo sapiens GN=ALB PE=1 SV=2	96.5	FQNALLVR			0.177999	959.733	480.874	959.555	480.785	1.1.1.558.4	31.0722
1	19.87	sp|P02768|ALBU_HUMAN	Serum albumin OS=Homo sapiens GN=ALB PE=1 SV=2	95.79	QTALVELVK			1.43758	1001.03	501.524	999.596	500.806	1.1.1.569.4	31.9548
1	19.87	sp|P02768|ALBU_HUMAN	Serum albumin OS=Homo sapiens GN=ALB PE=1 SV=2	98.55	RHPDYSVVLLLR		missed R-H@1	0.221307	1467.06	490.026	1466.84	489.953	1.1.1.690.4	41.7494
1	19.87	sp|P02768|ALBU_HUMAN	Serum albumin OS=Homo sapiens GN=ALB PE=1 SV=2	98.49	RHPDYSVVLLLR		missed R-H@1	0.241998	1467.08	490.033	1466.84	489.953	1.1.1.689.4	41.682
1	19.87	sp|P02768|ALBU_HUMAN	Serum albumin OS=Homo sapiens GN=ALB PE=1 SV=2	98.27	RHPDYSVVLLLR		missed R-H@1	0.31881	1467.15	490.059	1466.84	489.953	1.1.1.678.4	40.8362
1	19.87	sp|P02768|ALBU_HUMAN	Serum albumin OS=Homo sapiens GN=ALB PE=1 SV=2	97.45	RHPDYSVVLLLR		missed R-H@1	0.288232	1467.12	490.049	1466.84	489.953	1.1.1.673.4	40.3949
1	19.87	sp|P02768|ALBU_HUMAN	Serum albumin OS=Homo sapiens GN=ALB PE=1 SV=2	96.89	RHPDYSVVLLLR		missed R-H@1	0.295098	1467.13	490.051	1466.84	489.953	1.1.1.692.4	41.8842
1	19.87	sp|P02768|ALBU_HUMAN	Serum albumin OS=Homo sapiens GN=ALB PE=1 SV=2	94.63	RHPDYSVVLLLR		missed R-H@1	0.298669	1467.13	490.052	1466.84	489.953	1.1.1.685.4	41.3775
1	19.87	sp|P02768|ALBU_HUMAN	Serum albumin OS=Homo sapiens GN=ALB PE=1 SV=2	94.55	RHPDYSVVLLLR		missed R-H@1	0.244103	1467.08	490.034	1466.84	489.953	1.1.1.682.4	41.1751
1	19.87	sp|P02768|ALBU_HUMAN	Serum albumin OS=Homo sapiens GN=ALB PE=1 SV=2	67.41	RHPDYSVVLLLR		missed R-H@1	0.288232	1467.12	490.049	1466.84	489.953	1.1.1.688.4	41.6145
1	19.87	sp|P02768|ALBU_HUMAN	Serum albumin OS=Homo sapiens GN=ALB PE=1 SV=2	46.18	RHPDYSVVLLLR		missed R-H@1	0.315789	1467.15	490.058	1466.84	489.953	1.1.1.669.4	39.9864
2	13.6	sp|P01876|IGHA1_HUMAN	Ig alpha-1 chain C region OS=Homo sapiens GN=IGHA1 PE=1 SV=2	99	SAVQGPPER			0.241024	939.718	470.866	939.477	470.746	1.1.1.478.3	25.0998
2	13.6	sp|P01876|IGHA1_HUMAN	Ig alpha-1 chain C region OS=Homo sapiens GN=IGHA1 PE=1 SV=2	98.04	TPLTATLSK			0.330029	930.869	466.442	930.539	466.277	1.1.1.527.3	28.9394
2	13.6	sp|P01876|IGHA1_HUMAN	Ig alpha-1 chain C region OS=Homo sapiens GN=IGHA1 PE=1 SV=2	84.18	GFSPKDVLVR		missed K-D@5	1.3325	1117.96	559.988	1116.63	559.322	1.1.1.557.3	30.9699
2	13.6	sp|P01876|IGHA1_HUMAN	Ig alpha-1 chain C region OS=Homo sapiens GN=IGHA1 PE=1 SV=2	80.84	TPLTATLSK			0.197277	930.736	466.375	930.539	466.277	1.1.1.532.4	29.3125
3	14.79	sp|P02788|TRFL_HUMAN	Lactotransferrin OS=Homo sapiens GN=LTF PE=1 SV=6	96.95	THYYAVAVVK			0.266617	1149.88	575.95	1149.62	575.816	1.1.1.527.4	28.974
3	14.79	sp|P02788|TRFL_HUMAN	Lactotransferrin OS=Homo sapiens GN=LTF PE=1 SV=6	84.62	VPSHAVVAR			0.13938	934.674	468.344	934.535	468.275	1.1.1.471.4	24.4867
3	14.79	sp|P02788|TRFL_HUMAN	Lactotransferrin OS=Homo sapiens GN=LTF PE=1 SV=6	53.67	KSEEEVAAR		missed K-S@1	0.328349	1017.84	509.926	1017.51	509.762	1.1.1.456.3	23.0901

## Sheet: Band6
N	%Cov	Accessions	Names	Conf	Sequence	Modifications	Cleavages	dMass	Prec MW	Prec m/z	Theor MW	Theor m/z	Spectrum ID	Retention time
1	8.499	sp|P01876|IGHA1_HUMAN	Ig alpha-1 chain C region OS=Homo sapiens GN=IGHA1 PE=1 SV=2	99	SAVQGPPER			0.384823	939.862	470.938	939.477	470.746	1.1.1.441.3	24.1658
1	8.499	sp|P01876|IGHA1_HUMAN	Ig alpha-1 chain C region OS=Homo sapiens GN=IGHA1 PE=1 SV=2	97.7	TPLTATLSK			0.33308	930.872	466.443	930.539	466.277	1.1.1.792.3	49.6186
1	8.499	sp|P01876|IGHA1_HUMAN	Ig alpha-1 chain C region OS=Homo sapiens GN=IGHA1 PE=1 SV=2	99	SAVQGPPER			0.396237	939.874	470.944	939.477	470.746	1.1.1.440.3	24.0635
1	8.499	sp|P01876|IGHA1_HUMAN	Ig alpha-1 chain C region OS=Homo sapiens GN=IGHA1 PE=1 SV=2	99	SAVQGPPER			0.397457	939.875	470.945	939.477	470.746	1.1.1.437.3	23.791
1	8.499	sp|P01876|IGHA1_HUMAN	Ig alpha-1 chain C region OS=Homo sapiens GN=IGHA1 PE=1 SV=2	99	SAVQGPPER			0.34985	939.827	470.921	939.477	470.746	1.1.1.442.3	24.2682
1	8.499	sp|P01876|IGHA1_HUMAN	Ig alpha-1 chain C region OS=Homo sapiens GN=IGHA1 PE=1 SV=2	99	SAVQGPPER			-0.558536	938.919	470.467	939.477	470.746	1.1.1.443.3	24.3706
1	8.499	sp|P01876|IGHA1_HUMAN	Ig alpha-1 chain C region OS=Homo sapiens GN=IGHA1 PE=1 SV=2	99	SAVQGPPER			0.400631	939.878	470.946	939.477	470.746	1.1.1.438.3	23.8934
1	8.499	sp|P01876|IGHA1_HUMAN	Ig alpha-1 chain C region OS=Homo sapiens GN=IGHA1 PE=1 SV=2	99	SAVQGPPER			0.227047	939.704	470.86	939.477	470.746	1.1.1.434.3	23.5875
1	8.499	sp|P01876|IGHA1_HUMAN	Ig alpha-1 chain C region OS=Homo sapiens GN=IGHA1 PE=1 SV=2	99	SAVQGPPER			-0.549137	938.928	470.471	939.477	470.746	1.1.1.444.3	24.473
1	8.499	sp|P01876|IGHA1_HUMAN	Ig alpha-1 chain C region OS=Homo sapiens GN=IGHA1 PE=1 SV=2	96.69	SAVQGPPER			-0.63776	938.84	470.427	939.477	470.746	1.1.1.449.3	24.9501
1	8.499	sp|P01876|IGHA1_HUMAN	Ig alpha-1 chain C region OS=Homo sapiens GN=IGHA1 PE=1 SV=2	95.83	SAVQGPPER			-0.614933	938.862	470.438	939.477	470.746	1.1.1.436.3	23.7232
1	8.499	sp|P01876|IGHA1_HUMAN	Ig alpha-1 chain C region OS=Homo sapiens GN=IGHA1 PE=1 SV=2	88.6	SAVQGPPER			-0.584964	938.892	470.454	939.477	470.746	1.1.1.445.3	24.5754
1	8.499	sp|P01876|IGHA1_HUMAN	Ig alpha-1 chain C region OS=Homo sapiens GN=IGHA1 PE=1 SV=2	36.62	SAVQGPPER			-0.619754	938.858	470.436	939.477	470.746	1.1.1.446.3	24.6777
1	8.499	sp|P01876|IGHA1_HUMAN	Ig alpha-1 chain C region OS=Homo sapiens GN=IGHA1 PE=1 SV=2	94.17	TPLTATLSK			0.393627	930.932	466.473	930.539	466.277	1.1.1.873.3	56.9647
1	8.499	sp|P01876|IGHA1_HUMAN	Ig alpha-1 chain C region OS=Homo sapiens GN=IGHA1 PE=1 SV=2	93.5	TPLTATLSK			0.388866	930.927	466.471	930.539	466.277	1.1.1.847.3	54.6871
1	8.499	sp|P01876|IGHA1_HUMAN	Ig alpha-1 chain C region OS=Homo sapiens GN=IGHA1 PE=1 SV=2	91.91	TPLTATLSK			1.35768	931.896	466.955	930.539	466.277	1.1.1.896.3	59.0737
1	8.499	sp|P01876|IGHA1_HUMAN	Ig alpha-1 chain C region OS=Homo sapiens GN=IGHA1 PE=1 SV=2	88.61	TPLTATLSK			0.383862	930.922	466.469	930.539	466.277	1.1.1.797.3	50.1294
1	8.499	sp|P01876|IGHA1_HUMAN	Ig alpha-1 chain C region OS=Homo sapiens GN=IGHA1 PE=1 SV=2	86.07	TPLTATLSK			0.355846	930.894	466.454	930.539	466.277	1.1.1.794.3	49.8229
1	8.499	sp|P01876|IGHA1_HUMAN	Ig alpha-1 chain C region OS=Homo sapiens GN=IGHA1 PE=1 SV=2	84.36	TPLTATLSK			0.456677	930.995	466.505	930.539	466.277	1.1.1.877.3	57.339
1	8.499	sp|P01876|IGHA1_HUMAN	Ig alpha-1 chain C region OS=Homo sapiens GN=IGHA1 PE=1 SV=2	81.03	TPLTATLSK			0.363842	930.902	466.459	930.539	466.277	1.1.1.919.3	60.6979
1	8.499	sp|P01876|IGHA1_HUMAN	Ig alpha-1 chain C region OS=Homo sapiens GN=IGHA1 PE=1 SV=2	77.85	TPLTATLSK			0.376476	930.915	466.465	930.539	466.277	1.1.1.883.3	57.9178
1	8.499	sp|P01876|IGHA1_HUMAN	Ig alpha-1 chain C region OS=Homo sapiens GN=IGHA1 PE=1 SV=2	70.58	TPLTATLSK			0.329662	930.868	466.441	930.539	466.277	1.1.1.779.3	48.3252
1	8.499	sp|P01876|IGHA1_HUMAN	Ig alpha-1 chain C region OS=Homo sapiens GN=IGHA1 PE=1 SV=2	66.54	TPLTATLSK			0.427074	930.966	466.49	930.539	466.277	1.1.1.839.3	54.0075
1	8.499	sp|P01876|IGHA1_HUMAN	Ig alpha-1 chain C region OS=Homo sapiens GN=IGHA1 PE=1 SV=2	65.56	TPLTATLSK			0.40028	930.939	466.477	930.539	466.277	1.1.1.862.3	55.9788
1	8.499	sp|P01876|IGHA1_HUMAN	Ig alpha-1 chain C region OS=Homo sapiens GN=IGHA1 PE=1 SV=2	62.02	TPLTATLSK			0.378857	930.917	466.466	930.539	466.277	1.1.1.812.3	51.4894
1	8.499	sp|P01876|IGHA1_HUMAN	Ig alpha-1 chain C region OS=Homo sapiens GN=IGHA1 PE=1 SV=2	62.01	TPLTATLSK			0.392834	930.931	466.473	930.539	466.277	1.1.1.780.3	48.4273
1	8.499	sp|P01876|IGHA1_HUMAN	Ig alpha-1 chain C region OS=Homo sapiens GN=IGHA1 PE=1 SV=2	59.51	TPLTATLSK			0.364269	930.903	466.459	930.539	466.277	1.1.1.774.3	47.9182
1	8.499	sp|P01876|IGHA1_HUMAN	Ig alpha-1 chain C region OS=Homo sapiens GN=IGHA1 PE=1 SV=2	54.67	TPLTATLSK			0.32423	930.863	466.439	930.539	466.277	1.1.1.796.3	50.0273
1	8.499	sp|P01876|IGHA1_HUMAN	Ig alpha-1 chain C region OS=Homo sapiens GN=IGHA1 PE=1 SV=2	53.63	TPLTATLSK			0.382275	930.921	466.468	930.539	466.277	1.1.1.781.3	48.5295
1	8.499	sp|P01876|IGHA1_HUMAN	Ig alpha-1 chain C region OS=Homo sapiens GN=IGHA1 PE=1 SV=2	49.16	TPLTATLSK			0.370068	930.909	466.462	930.539	466.277	1.1.1.793.3	49.7207
1	8.499	sp|P01876|IGHA1_HUMAN	Ig alpha-1 chain C region OS=Homo sapiens GN=IGHA1 PE=1 SV=2	47.42	TPLTATLSK			0.32185	930.86	466.438	930.539	466.277	1.1.1.763.3	47.0029
1	8.499	sp|P01876|IGHA1_HUMAN	Ig alpha-1 chain C region OS=Homo sapiens GN=IGHA1 PE=1 SV=2	45.69	TPLTATLSK			0.397228	930.936	466.475	930.539	466.277	1.1.1.782.3	48.6316
1	8.499	sp|P01876|IGHA1_HUMAN	Ig alpha-1 chain C region OS=Homo sapiens GN=IGHA1 PE=1 SV=2	40.73	TPLTATLSK			0.386242	930.925	466.47	930.539	466.277	1.1.1.892.3	58.734
1	8.499	sp|P01876|IGHA1_HUMAN	Ig alpha-1 chain C region OS=Homo sapiens GN=IGHA1 PE=1 SV=2	39.72	TPLTATLSK			0.381237	930.92	466.467	930.539	466.277	1.1.1.895.3	58.9715
1	8.499	sp|P01876|IGHA1_HUMAN	Ig alpha-1 chain C region OS=Homo sapiens GN=IGHA1 PE=1 SV=2	33.72	TPLTATLSK			0.141064	930.68	466.347	930.539	466.277	1.1.1.1051.4	69.3755
1	8.499	sp|P01876|IGHA1_HUMAN	Ig alpha-1 chain C region OS=Homo sapiens GN=IGHA1 PE=1 SV=2	29.47	TPLTATLSK			0.191845	930.73	466.373	930.539	466.277	1.1.1.758.3	46.6307
1	8.499	sp|P01876|IGHA1_HUMAN	Ig alpha-1 chain C region OS=Homo sapiens GN=IGHA1 PE=1 SV=2	29.15	TPLTATLSK			0.353222	930.892	466.453	930.539	466.277	1.1.1.784.3	48.8359
1	8.499	sp|P01876|IGHA1_HUMAN	Ig alpha-1 chain C region OS=Homo sapiens GN=IGHA1 PE=1 SV=2	28.15	TPLTATLSK			0.41206	930.951	466.483	930.539	466.277	1.1.1.879.3	57.5435
1	8.499	sp|P01876|IGHA1_HUMAN	Ig alpha-1 chain C region OS=Homo sapiens GN=IGHA1 PE=1 SV=2	27.22	TPLTATLSK			0.143261	930.682	466.348	930.539	466.277	1.1.1.1241.4	79.4335
1	8.499	sp|P01876|IGHA1_HUMAN	Ig alpha-1 chain C region OS=Homo sapiens GN=IGHA1 PE=1 SV=2	26.4	TPLTATLSK			0.382824	930.921	466.468	930.539	466.277	1.1.1.805.3	50.8778
1	8.499	sp|P01876|IGHA1_HUMAN	Ig alpha-1 chain C region OS=Homo sapiens GN=IGHA1 PE=1 SV=2	24.69	TPLTATLSK			0.351879	930.891	466.452	930.539	466.277	1.1.1.833.3	53.3942
1	8.499	sp|P01876|IGHA1_HUMAN	Ig alpha-1 chain C region OS=Homo sapiens GN=IGHA1 PE=1 SV=2	24.49	TPLTATLSK			0.386669	930.925	466.47	930.539	466.277	1.1.1.824.3	52.5088
1	8.499	sp|P01876|IGHA1_HUMAN	Ig alpha-1 chain C region OS=Homo sapiens GN=IGHA1 PE=1 SV=2	22.37	TPLTATLSK			0.39204	930.931	466.473	930.539	466.277	1.1.1.810.3	51.2849
1	8.499	sp|P01876|IGHA1_HUMAN	Ig alpha-1 chain C region OS=Homo sapiens GN=IGHA1 PE=1 SV=2	22.36	TPLTATLSK			0.376843	930.915	466.465	930.539	466.277	1.1.1.887.3	58.2922
1	8.499	sp|P01876|IGHA1_HUMAN	Ig alpha-1 chain C region OS=Homo sapiens GN=IGHA1 PE=1 SV=2	21.79	TPLTATLSK			0.392651	930.931	466.473	930.539	466.277	1.1.1.878.3	57.4412
1	8.499	sp|P01876|IGHA1_HUMAN	Ig alpha-1 chain C region OS=Homo sapiens GN=IGHA1 PE=1 SV=2	21.65	TPLTATLSK			0.397228	930.936	466.475	930.539	466.277	1.1.1.826.3	52.6786
1	8.499	sp|P01876|IGHA1_HUMAN	Ig alpha-1 chain C region OS=Homo sapiens GN=IGHA1 PE=1 SV=2	19.36	TPLTATLSK			0.338451	930.877	466.446	930.539	466.277	1.1.1.891.3	58.6318
1	8.499	sp|P01876|IGHA1_HUMAN	Ig alpha-1 chain C region OS=Homo sapiens GN=IGHA1 PE=1 SV=2	17.13	TPLTATLSK			0.345043	930.884	466.449	930.539	466.277	1.1.1.834.3	53.4963
1	8.499	sp|P01876|IGHA1_HUMAN	Ig alpha-1 chain C region OS=Homo sapiens GN=IGHA1 PE=1 SV=2	17.13	TPLTATLSK			0.384045	930.923	466.469	930.539	466.277	1.1.1.836.3	53.7008
1	8.499	sp|P01876|IGHA1_HUMAN	Ig alpha-1 chain C region OS=Homo sapiens GN=IGHA1 PE=1 SV=2	16.65	TPLTATLSK			0.371044	930.91	466.462	930.539	466.277	1.1.1.875.3	57.1346
1	8.499	sp|P01876|IGHA1_HUMAN	Ig alpha-1 chain C region OS=Homo sapiens GN=IGHA1 PE=1 SV=2	16.43	TPLTATLSK			0.405224	930.944	466.479	930.539	466.277	1.1.1.886.3	58.1899
1	8.499	sp|P01876|IGHA1_HUMAN	Ig alpha-1 chain C region OS=Homo sapiens GN=IGHA1 PE=1 SV=2	16.13	TPLTATLSK			0.395031	930.934	466.474	930.539	466.277	1.1.1.804.3	50.7755
1	8.499	sp|P01876|IGHA1_HUMAN	Ig alpha-1 chain C region OS=Homo sapiens GN=IGHA1 PE=1 SV=2	15.13	TPLTATLSK			0.177441	930.716	466.365	930.539	466.277	1.1.1.733.3	45.0817
2	2.535	sp|P02788|TRFL_HUMAN	Lactotransferrin OS=Homo sapiens GN=LTF PE=1 SV=6	97.96	VPSHAVVAR			0.500769	935.036	468.525	934.535	468.275	1.1.1.433.3	23.4851
2	2.535	sp|P02788|TRFL_HUMAN	Lactotransferrin OS=Homo sapiens GN=LTF PE=1 SV=6	16.32	KSEEEVAAR		missed K-S@1	0.398356	1017.91	509.961	1017.51	509.762	1.1.1.424.3	22.5987

## Sheet: Band7
N	%Cov	Accessions	Names	Conf	Sequence	Modifications	Cleavages	dMass	Prec MW	Prec m/z	Theor MW	Theor m/z	Spectrum ID	Retention time
1	63.42	sp|P25311|ZA2G_HUMAN	Zinc-alpha-2-glycoprotein OS=Homo sapiens GN=AZGP1 PE=1 SV=2	99	AGEVQEPELR			0.00332151	1126.57	564.29	1126.56	564.288	1.1.1.522.3	35.0862
1	63.42	sp|P25311|ZA2G_HUMAN	Zinc-alpha-2-glycoprotein OS=Homo sapiens GN=AZGP1 PE=1 SV=2	99	AREDIFMETLK		missed R-E@2	-0.0131309	1351.67	676.841	1351.68	676.848	1.1.1.682.3	50.4406
1	63.42	sp|P25311|ZA2G_HUMAN	Zinc-alpha-2-glycoprotein OS=Homo sapiens GN=AZGP1 PE=1 SV=2	99	AYLEEECPATLR	Carbamidomethyl(C)@7		-0.0662412	1450.61	726.312	1450.68	726.345	1.1.1.600.3	42.5236
1	63.42	sp|P25311|ZA2G_HUMAN	Zinc-alpha-2-glycoprotein OS=Homo sapiens GN=AZGP1 PE=1 SV=2	99	CLAYDFYPGK	Carbamidomethyl(C)@1		-0.0130454	1232.54	617.278	1232.55	617.284	1.1.1.676.3	49.855
1	63.42	sp|P25311|ZA2G_HUMAN	Zinc-alpha-2-glycoprotein OS=Homo sapiens GN=AZGP1 PE=1 SV=2	99	EDIFMETLK			0.0022132	1124.54	563.279	1124.54	563.278	1.1.1.719.3	53.9511
1	63.42	sp|P25311|ZA2G_HUMAN	Zinc-alpha-2-glycoprotein OS=Homo sapiens GN=AZGP1 PE=1 SV=2	99	EIPAWVPFDPAAQITK			-0.042108	1781.89	891.954	1781.94	891.975	1.1.1.834.3	64.8707
1	63.42	sp|P25311|ZA2G_HUMAN	Zinc-alpha-2-glycoprotein OS=Homo sapiens GN=AZGP1 PE=1 SV=2	99	WEAEPVYVQR			-0.0395493	1275.59	638.8	1275.62	638.82	1.1.1.604.4	42.9759
1	63.42	sp|P25311|ZA2G_HUMAN	Zinc-alpha-2-glycoprotein OS=Homo sapiens GN=AZGP1 PE=1 SV=2	99	YSLTYIYTGLSK			-0.0514534	1407.68	704.846	1407.73	704.872	1.1.1.746.3	56.6497
1	63.42	sp|P25311|ZA2G_HUMAN	Zinc-alpha-2-glycoprotein OS=Homo sapiens GN=AZGP1 PE=1 SV=2	99	YYYDGKDYIEFNK		missed K-D@6	-0.00198152	1716.77	859.39	1716.77	859.391	1.1.1.650.4	47.3031
1	63.42	sp|P25311|ZA2G_HUMAN	Zinc-alpha-2-glycoprotein OS=Homo sapiens GN=AZGP1 PE=1 SV=2	98.45	SQPMGLWR			-0.0374993	973.443	487.729	973.48	487.747	1.1.1.636.3	46.053
1	63.42	sp|P25311|ZA2G_HUMAN	Zinc-alpha-2-glycoprotein OS=Homo sapiens GN=AZGP1 PE=1 SV=2	99	AKAYLEEECPATLR	Carbamidomethyl(C)@9	missed K-A@2	2.18593	1651.99	551.672	1649.81	550.943	1.1.1.582.5	40.7133
1	63.42	sp|P25311|ZA2G_HUMAN	Zinc-alpha-2-glycoprotein OS=Homo sapiens GN=AZGP1 PE=1 SV=2	99	SLTYIYTGLSK		cleaved Y-S@N-term	-0.0394492	1244.63	623.32	1244.67	623.34	1.1.1.681.4	50.3603
1	63.42	sp|P25311|ZA2G_HUMAN	Zinc-alpha-2-glycoprotein OS=Homo sapiens GN=AZGP1 PE=1 SV=2	99	AGEVQEPELR			0.030546	1126.59	564.303	1126.56	564.288	1.1.1.519.5	34.8039
1	63.42	sp|P25311|ZA2G_HUMAN	Zinc-alpha-2-glycoprotein OS=Homo sapiens GN=AZGP1 PE=1 SV=2	99	AGEVQEPELR			0.0161402	1126.58	564.296	1126.56	564.288	1.1.1.523.3	35.1664
1	63.42	sp|P25311|ZA2G_HUMAN	Zinc-alpha-2-glycoprotein OS=Homo sapiens GN=AZGP1 PE=1 SV=2	99	AGEVQEPELR			-0.0213393	1126.54	564.278	1126.56	564.288	1.1.1.525.4	35.3942
1	63.42	sp|P25311|ZA2G_HUMAN	Zinc-alpha-2-glycoprotein OS=Homo sapiens GN=AZGP1 PE=1 SV=2	99	AGEVQEPELR			0.0250523	1126.59	564.301	1126.56	564.288	1.1.1.524.3	35.2609
1	63.42	sp|P25311|ZA2G_HUMAN	Zinc-alpha-2-glycoprotein OS=Homo sapiens GN=AZGP1 PE=1 SV=2	93.45	AGEVQEPELR			0.0100361	1126.57	564.293	1126.56	564.288	1.1.1.514.3	34.3003
1	63.42	sp|P25311|ZA2G_HUMAN	Zinc-alpha-2-glycoprotein OS=Homo sapiens GN=AZGP1 PE=1 SV=2	93.05	AGEVQEPELR			0.0215119	1126.58	564.299	1126.56	564.288	1.1.1.516.4	34.5053
1	63.42	sp|P25311|ZA2G_HUMAN	Zinc-alpha-2-glycoprotein OS=Homo sapiens GN=AZGP1 PE=1 SV=2	92.61	AGEVQEPELR			0.0381152	1126.6	564.307	1126.56	564.288	1.1.1.521.3	34.9786
1	63.42	sp|P25311|ZA2G_HUMAN	Zinc-alpha-2-glycoprotein OS=Homo sapiens GN=AZGP1 PE=1 SV=2	92.28	AGEVQEPELR			0.00246692	1126.56	564.289	1126.56	564.288	1.1.1.520.4	34.8987
1	63.42	sp|P25311|ZA2G_HUMAN	Zinc-alpha-2-glycoprotein OS=Homo sapiens GN=AZGP1 PE=1 SV=2	78.45	AGEVQEPELR			-0.913401	1125.65	563.832	1126.56	564.288	1.1.1.576.4	40.0743
1	63.42	sp|P25311|ZA2G_HUMAN	Zinc-alpha-2-glycoprotein OS=Homo sapiens GN=AZGP1 PE=1 SV=2	90.73	AKAYLEEECPATLR	Carbamidomethyl(C)@9	missed K-A@2	0.0490425	1649.86	550.96	1649.81	550.943	1.1.1.584.5	40.9257
1	63.42	sp|P25311|ZA2G_HUMAN	Zinc-alpha-2-glycoprotein OS=Homo sapiens GN=AZGP1 PE=1 SV=2	99	AREDIFMETLK		missed R-E@2	0.0173899	1351.7	676.856	1351.68	676.848	1.1.1.681.3	50.3334
1	63.42	sp|P25311|ZA2G_HUMAN	Zinc-alpha-2-glycoprotein OS=Homo sapiens GN=AZGP1 PE=1 SV=2	99	AREDIFMETLK		missed R-E@2	-0.0202117	1351.66	676.837	1351.68	676.848	1.1.1.679.3	50.1746
1	63.42	sp|P25311|ZA2G_HUMAN	Zinc-alpha-2-glycoprotein OS=Homo sapiens GN=AZGP1 PE=1 SV=2	99	AREDIFMETLK		missed R-E@2	0.0144599	1351.7	676.855	1351.68	676.848	1.1.1.680.3	50.2541
1	63.42	sp|P25311|ZA2G_HUMAN	Zinc-alpha-2-glycoprotein OS=Homo sapiens GN=AZGP1 PE=1 SV=2	91	AREDIFMETLK		missed R-E@2	-1.06863	1350.61	451.211	1351.68	451.567	1.1.1.682.4	50.4677
1	63.42	sp|P25311|ZA2G_HUMAN	Zinc-alpha-2-glycoprotein OS=Homo sapiens GN=AZGP1 PE=1 SV=2	99	AYLEEECPATLR	Carbamidomethyl(C)@7		-0.0171638	1450.66	726.337	1450.68	726.345	1.1.1.601.4	42.657
1	63.42	sp|P25311|ZA2G_HUMAN	Zinc-alpha-2-glycoprotein OS=Homo sapiens GN=AZGP1 PE=1 SV=2	99	AYLEEECPATLR	Carbamidomethyl(C)@7		0.0105491	1450.69	726.351	1450.68	726.345	1.1.1.602.5	42.7753
1	63.42	sp|P25311|ZA2G_HUMAN	Zinc-alpha-2-glycoprotein OS=Homo sapiens GN=AZGP1 PE=1 SV=2	99	AYLEEECPATLR	Carbamidomethyl(C)@7; Dioxidation(P)@8		-0.0220625	1482.64	742.329	1482.67	742.34	1.1.1.615.5	44.0358
1	63.42	sp|P25311|ZA2G_HUMAN	Zinc-alpha-2-glycoprotein OS=Homo sapiens GN=AZGP1 PE=1 SV=2	99	AYLEEECPATLR	Carbamidomethyl(C)@7; Dioxidation(P)@8		-0.0323174	1482.63	742.324	1482.67	742.34	1.1.1.617.3	44.209
1	63.42	sp|P25311|ZA2G_HUMAN	Zinc-alpha-2-glycoprotein OS=Homo sapiens GN=AZGP1 PE=1 SV=2	99	AYLEEECPATLR	Methyl(E)@6; Carbamidomethyl(C)@7		-0.0256037	1464.67	733.34	1464.69	733.353	1.1.1.608.3	43.3732
1	63.42	sp|P25311|ZA2G_HUMAN	Zinc-alpha-2-glycoprotein OS=Homo sapiens GN=AZGP1 PE=1 SV=2	98.29	AYLEEECPATLR	Methyl(E)@6; Carbamidomethyl(C)@7		-0.00423914	1464.69	733.351	1464.69	733.353	1.1.1.609.3	43.4523
1	63.42	sp|P25311|ZA2G_HUMAN	Zinc-alpha-2-glycoprotein OS=Homo sapiens GN=AZGP1 PE=1 SV=2	99	CLAYDFYPGK	Carbamidomethyl(C)@1		0.0193066	1232.57	617.294	1232.55	617.284	1.1.1.675.3	49.7489
1	63.42	sp|P25311|ZA2G_HUMAN	Zinc-alpha-2-glycoprotein OS=Homo sapiens GN=AZGP1 PE=1 SV=2	99	CLAYDFYPGK	Carbamidomethyl(C)@1		-0.0457637	1232.51	617.261	1232.55	617.284	1.1.1.677.3	49.9612
1	63.42	sp|P25311|ZA2G_HUMAN	Zinc-alpha-2-glycoprotein OS=Homo sapiens GN=AZGP1 PE=1 SV=2	99	CLAYDFYPGK	Carbamidomethyl(C)@1; Methyl(L)@2		0.00610547	1246.58	624.295	1246.57	624.292	1.1.1.677.4	49.988
1	63.42	sp|P25311|ZA2G_HUMAN	Zinc-alpha-2-glycoprotein OS=Homo sapiens GN=AZGP1 PE=1 SV=2	95.83	CLAYDFYPGK	Carbamidomethyl(C)@1; Methyl(L)@2		0.00573922	1246.57	624.295	1246.57	624.292	1.1.1.676.4	49.8818
1	63.42	sp|P25311|ZA2G_HUMAN	Zinc-alpha-2-glycoprotein OS=Homo sapiens GN=AZGP1 PE=1 SV=2	97.83	EDIFMETLK			0.0271182	1124.57	563.292	1124.54	563.278	1.1.1.716.4	53.6985
1	63.42	sp|P25311|ZA2G_HUMAN	Zinc-alpha-2-glycoprotein OS=Homo sapiens GN=AZGP1 PE=1 SV=2	99	EIPAWVPFDPAAQITK			-0.00853518	1781.93	891.971	1781.94	891.975	1.1.1.835.3	64.9769
1	63.42	sp|P25311|ZA2G_HUMAN	Zinc-alpha-2-glycoprotein OS=Homo sapiens GN=AZGP1 PE=1 SV=2	99	EIPAWVPFDPAAQITK			-3.45363	1778.48	593.835	1781.94	594.986	1.1.1.837.5	65.2289
1	63.42	sp|P25311|ZA2G_HUMAN	Zinc-alpha-2-glycoprotein OS=Homo sapiens GN=AZGP1 PE=1 SV=2	99	EIPAWVPFDPAAQITK			-0.0432068	1781.89	891.953	1781.94	891.975	1.1.1.837.3	65.1896
1	63.42	sp|P25311|ZA2G_HUMAN	Zinc-alpha-2-glycoprotein OS=Homo sapiens GN=AZGP1 PE=1 SV=2	99	EIPAWVPFDPAAQITK			-3.53054	1778.4	593.809	1781.94	594.986	1.1.1.836.5	65.1225
1	63.42	sp|P25311|ZA2G_HUMAN	Zinc-alpha-2-glycoprotein OS=Homo sapiens GN=AZGP1 PE=1 SV=2	99	EIPAWVPFDPAAQITK			-0.0213539	1781.91	891.964	1781.94	891.975	1.1.1.836.3	65.0832
1	63.42	sp|P25311|ZA2G_HUMAN	Zinc-alpha-2-glycoprotein OS=Homo sapiens GN=AZGP1 PE=1 SV=2	98.17	SQPMGLWR			-0.0687526	973.412	487.713	973.48	487.747	1.1.1.635.3	45.9469
1	63.42	sp|P25311|ZA2G_HUMAN	Zinc-alpha-2-glycoprotein OS=Homo sapiens GN=AZGP1 PE=1 SV=2	97.9	SQPMGLWR			-0.0338978	973.446	487.731	973.48	487.747	1.1.1.633.4	45.7619
1	63.42	sp|P25311|ZA2G_HUMAN	Zinc-alpha-2-glycoprotein OS=Homo sapiens GN=AZGP1 PE=1 SV=2	95.9	SQPMGLWR			-0.0217506	973.459	487.737	973.48	487.747	1.1.1.634.3	45.841
1	63.42	sp|P25311|ZA2G_HUMAN	Zinc-alpha-2-glycoprotein OS=Homo sapiens GN=AZGP1 PE=1 SV=2	99	WEAEPVYVQR			0.000982315	1275.63	638.82	1275.62	638.82	1.1.1.605.3	43.0551
1	63.42	sp|P25311|ZA2G_HUMAN	Zinc-alpha-2-glycoprotein OS=Homo sapiens GN=AZGP1 PE=1 SV=2	99	WEAEPVYVQR	FormaldehydeAdduct(W)@1		0.0271492	1287.65	644.833	1287.62	644.82	1.1.1.642.3	46.5453
1	63.42	sp|P25311|ZA2G_HUMAN	Zinc-alpha-2-glycoprotein OS=Homo sapiens GN=AZGP1 PE=1 SV=2	99	WEAEPVYVQR			-0.034788	1275.59	638.802	1275.62	638.82	1.1.1.606.3	43.1613
1	63.42	sp|P25311|ZA2G_HUMAN	Zinc-alpha-2-glycoprotein OS=Homo sapiens GN=AZGP1 PE=1 SV=2	99	WEAEPVYVQR	FormaldehydeAdduct(W)@1		0.0469267	1287.67	644.843	1287.62	644.82	1.1.1.641.3	46.4515
1	63.42	sp|P25311|ZA2G_HUMAN	Zinc-alpha-2-glycoprotein OS=Homo sapiens GN=AZGP1 PE=1 SV=2	99	YSLTYIYTGLSK			0.0205757	1407.75	704.882	1407.73	704.872	1.1.1.747.3	56.7564
1	63.42	sp|P25311|ZA2G_HUMAN	Zinc-alpha-2-glycoprotein OS=Homo sapiens GN=AZGP1 PE=1 SV=2	99	YSLTYIYTGLSK			0.0144715	1407.74	704.879	1407.73	704.872	1.1.1.748.3	56.8362
1	63.42	sp|P25311|ZA2G_HUMAN	Zinc-alpha-2-glycoprotein OS=Homo sapiens GN=AZGP1 PE=1 SV=2	99	YSLTYIYTGLSK			0.0200873	1407.75	704.882	1407.73	704.872	1.1.1.749.4	56.9579
1	63.42	sp|P25311|ZA2G_HUMAN	Zinc-alpha-2-glycoprotein OS=Homo sapiens GN=AZGP1 PE=1 SV=2	99	YSLTYIYTGLSK			0.0117857	1407.74	704.877	1407.73	704.872	1.1.1.750.5	57.0766
1	63.42	sp|P25311|ZA2G_HUMAN	Zinc-alpha-2-glycoprotein OS=Homo sapiens GN=AZGP1 PE=1 SV=2	95.8	YSLTYIYTGLSK			-0.0216651	1407.71	704.861	1407.73	704.872	1.1.1.720.4	54.0848
1	63.42	sp|P25311|ZA2G_HUMAN	Zinc-alpha-2-glycoprotein OS=Homo sapiens GN=AZGP1 PE=1 SV=2	99	YYYDGKDYIEFNK		missed K-D@6	-0.0477627	1716.72	859.367	1716.77	859.391	1.1.1.649.4	47.1965
1	63.42	sp|P25311|ZA2G_HUMAN	Zinc-alpha-2-glycoprotein OS=Homo sapiens GN=AZGP1 PE=1 SV=2	99	YYYDGKDYIEFNK		missed K-D@6	-0.00262247	1716.76	573.262	1716.77	573.263	1.1.1.650.3	47.2764
1	63.42	sp|P25311|ZA2G_HUMAN	Zinc-alpha-2-glycoprotein OS=Homo sapiens GN=AZGP1 PE=1 SV=2	99	YYYDGKDYIEFNK		missed K-D@6	-0.0348524	1716.73	573.251	1716.77	573.263	1.1.1.651.3	47.383
1	63.42	sp|P25311|ZA2G_HUMAN	Zinc-alpha-2-glycoprotein OS=Homo sapiens GN=AZGP1 PE=1 SV=2	98.47	YYYDGKDYIEFNK		missed K-D@6	0.0111119	1716.78	573.267	1716.77	573.263	1.1.1.649.3	47.1698
2	35.37	sp|P00760|TRY1_BOVIN	Cationic trypsin OS=Bos taurus PE=1 SV=3	99	LGEDNINVVEGNEQFISASK			-0.0446488	2162.01	1082.01	2162.05	1082.03	1.1.1.696.4	51.8676
2	35.37	sp|P00760|TRY1_BOVIN	Cationic trypsin OS=Bos taurus PE=1 SV=3	99	LQGIVSWGSGCAQK	Carbamidomethyl(C)@11		0.0500143	1489.78	745.9	1489.73	745.875	1.1.1.648.4	47.09
2	35.37	sp|P00760|TRY1_BOVIN	Cationic trypsin OS=Bos taurus PE=1 SV=3	99	SIVHPSYNSNTLNNDIMLIK			-0.0359068	2272.12	758.379	2272.15	758.391	1.1.1.745.3	56.5399
2	35.37	sp|P00760|TRY1_BOVIN	Cationic trypsin OS=Bos taurus PE=1 SV=3	99	SSGTSYPDVLK			-0.0209464	1152.55	577.28	1152.57	577.29	1.1.1.581.3	40.5675
2	35.37	sp|P00760|TRY1_BOVIN	Cationic trypsin OS=Bos taurus PE=1 SV=3	99	TLNNDIMLIK		cleaved N-T@N-term	0.0443268	1173.69	587.851	1173.64	587.829	1.1.1.692.3	51.4133
2	35.37	sp|P00760|TRY1_BOVIN	Cationic trypsin OS=Bos taurus PE=1 SV=3	51.61	SAYPGQITSNMF		cleaved F-C@C-term	-0.187177	1314.4	658.209	1314.59	658.303	1.1.1.724.3	54.4589
2	35.37	sp|P00760|TRY1_BOVIN	Cationic trypsin OS=Bos taurus PE=1 SV=3	99	LGEDNINVVEGNEQFISASK			0.154194	2162.2	721.742	2162.05	721.69	1.1.1.694.4	51.6536
2	35.37	sp|P00760|TRY1_BOVIN	Cationic trypsin OS=Bos taurus PE=1 SV=3	99	LGEDNINVVEGNEQFISASK			-0.00607051	2162.04	1082.03	2162.05	1082.03	1.1.1.695.3	51.7331
2	35.37	sp|P00760|TRY1_BOVIN	Cationic trypsin OS=Bos taurus PE=1 SV=3	99	LGEDNINVVEGNEQFISASK			0.0728868	2162.12	721.715	2162.05	721.69	1.1.1.695.4	51.7604
2	35.37	sp|P00760|TRY1_BOVIN	Cationic trypsin OS=Bos taurus PE=1 SV=3	99	LGEDNINVVEGNEQFISASK			0.0686749	2162.12	721.713	2162.05	721.69	1.1.1.696.3	51.8404
2	35.37	sp|P00760|TRY1_BOVIN	Cationic trypsin OS=Bos taurus PE=1 SV=3	99	LGEDNINVVEGNEQFISASK			-0.00558217	2162.04	1082.03	2162.05	1082.03	1.1.1.697.3	51.9472
2	35.37	sp|P00760|TRY1_BOVIN	Cationic trypsin OS=Bos taurus PE=1 SV=3	99	LGEDNINVVEGNEQFISASK			0.106399	2162.16	721.726	2162.05	721.69	1.1.1.697.5	51.9598
2	35.37	sp|P00760|TRY1_BOVIN	Cationic trypsin OS=Bos taurus PE=1 SV=3	99	LQGIVSWGSGCAQK	Carbamidomethyl(C)@11		0.0081398	1489.74	745.879	1489.73	745.875	1.1.1.647.3	46.9575
2	35.37	sp|P00760|TRY1_BOVIN	Cationic trypsin OS=Bos taurus PE=1 SV=3	99	LQGIVSWGSGCAQK	Carbamidomethyl(C)@11		-0.0289735	1489.71	745.86	1489.73	745.875	1.1.1.646.3	46.8512
2	35.37	sp|P00760|TRY1_BOVIN	Cationic trypsin OS=Bos taurus PE=1 SV=3	99	SIVHPSYNSNTLNNDIMLIK	Deamidated(N)@10		-1.00637	2272.13	758.384	2273.14	758.719	1.1.1.743.3	56.3267
2	35.37	sp|P00760|TRY1_BOVIN	Cationic trypsin OS=Bos taurus PE=1 SV=3	99	SIVHPSYNSNTLNNDIMLIK			0.0256231	2272.18	758.4	2272.15	758.391	1.1.1.744.3	56.4337
2	35.37	sp|P00760|TRY1_BOVIN	Cationic trypsin OS=Bos taurus PE=1 SV=3	99	SIVHPSYNSNTLNNDIMLIK			0.0759824	2272.23	758.417	2272.15	758.391	1.1.1.742.3	56.2204
2	35.37	sp|P00760|TRY1_BOVIN	Cationic trypsin OS=Bos taurus PE=1 SV=3	99	SIVHPSYNSNTLNNDIMLIK	Oxidation(M)@17		0.0832387	2288.23	763.751	2288.15	763.723	1.1.1.723.3	54.3513
2	35.37	sp|P00760|TRY1_BOVIN	Cationic trypsin OS=Bos taurus PE=1 SV=3	98.93	SIVHPSYNSNTLNNDIMLIK	Oxidation(M)@17		0.0061432	2288.15	763.725	2288.15	763.723	1.1.1.721.3	54.1643
2	35.37	sp|P00760|TRY1_BOVIN	Cationic trypsin OS=Bos taurus PE=1 SV=3	93.33	SIVHPSYNSNTLNNDIMLIK	Oxidation(M)@17		0.0929443	2288.24	763.754	2288.15	763.723	1.1.1.722.3	54.2447
2	35.37	sp|P00760|TRY1_BOVIN	Cationic trypsin OS=Bos taurus PE=1 SV=3	99	SSGTSYPDVLK			-0.00556391	1152.56	577.288	1152.57	577.29	1.1.1.582.3	40.6736
2	35.37	sp|P00760|TRY1_BOVIN	Cationic trypsin OS=Bos taurus PE=1 SV=3	99	SSGTSYPDVLK			0.0088419	1152.58	577.295	1152.57	577.29	1.1.1.578.3	40.2483
2	35.37	sp|P00760|TRY1_BOVIN	Cationic trypsin OS=Bos taurus PE=1 SV=3	99	SSGTSYPDVLK			5.19183e-05	1152.57	577.29	1152.57	577.29	1.1.1.580.3	40.4611
2	35.37	sp|P00760|TRY1_BOVIN	Cationic trypsin OS=Bos taurus PE=1 SV=3	99	SSGTSYPDVLK			-0.0315676	1152.53	577.275	1152.57	577.29	1.1.1.576.3	40.0476
2	35.37	sp|P00760|TRY1_BOVIN	Cationic trypsin OS=Bos taurus PE=1 SV=3	98.39	SSGTSYPDVLK			0.0531581	1152.62	577.317	1152.57	577.29	1.1.1.577.3	40.1538
3	22.98	sp|P04264|K2C1_HUMAN	Keratin, type II cytoskeletal 1 OS=Homo sapiens GN=KRT1 PE=1 SV=6	99	FLEQQNQVLQTK			-0.0764817	1474.7	738.358	1474.78	738.396	1.1.1.580.4	40.488
3	22.98	sp|P04264|K2C1_HUMAN	Keratin, type II cytoskeletal 1 OS=Homo sapiens GN=KRT1 PE=1 SV=6	99	LALDLEIATYR			-0.00577609	1276.7	639.356	1276.7	639.359	1.1.1.764.5	58.4603
3	22.98	sp|P04264|K2C1_HUMAN	Keratin, type II cytoskeletal 1 OS=Homo sapiens GN=KRT1 PE=1 SV=6	99	SLDLDSIIAEVK			-0.0506549	1301.66	651.836	1301.71	651.861	1.1.1.839.4	65.4167
3	22.98	sp|P04264|K2C1_HUMAN	Keratin, type II cytoskeletal 1 OS=Homo sapiens GN=KRT1 PE=1 SV=6	99	FLEQQNQVLQTK			0.0309515	1474.81	738.412	1474.78	738.396	1.1.1.579.5	40.3938
3	22.98	sp|P04264|K2C1_HUMAN	Keratin, type II cytoskeletal 1 OS=Homo sapiens GN=KRT1 PE=1 SV=6	91.69	FLEQQNQVLQTK			0.00738941	1474.79	738.4	1474.78	738.396	1.1.1.578.4	40.2751
3	22.98	sp|P04264|K2C1_HUMAN	Keratin, type II cytoskeletal 1 OS=Homo sapiens GN=KRT1 PE=1 SV=6	99	SLDLDSIIAEVK			0.00269544	1301.71	651.862	1301.71	651.861	1.1.1.838.3	65.2959
4	34.06	sp|Q9GZZ8|LACRT_HUMAN	Extracellular glycoprotein lacritin OS=Homo sapiens GN=LACRT PE=1 SV=1	99	QFIENGSEFAQK	Gln->pyro-Glu@N-term		0.0573628	1379.69	690.854	1379.64	690.825	1.1.1.669.5	49.1501
4	34.06	sp|Q9GZZ8|LACRT_HUMAN	Extracellular glycoprotein lacritin OS=Homo sapiens GN=LACRT PE=1 SV=1	99	SILLTEQALAK			-0.0239378	1185.67	593.844	1185.7	593.856	1.1.1.656.3	47.834
4	34.06	sp|Q9GZZ8|LACRT_HUMAN	Extracellular glycoprotein lacritin OS=Homo sapiens GN=LACRT PE=1 SV=1	98.08	FSLLKPWA			-0.0422076	960.501	481.258	960.543	481.279	1.1.1.800.3	61.7859
4	34.06	sp|Q9GZZ8|LACRT_HUMAN	Extracellular glycoprotein lacritin OS=Homo sapiens GN=LACRT PE=1 SV=1	97.5	FSLLKPWA			-0.0555757	960.488	481.251	960.543	481.279	1.1.1.801.3	61.8923
4	34.06	sp|Q9GZZ8|LACRT_HUMAN	Extracellular glycoprotein lacritin OS=Homo sapiens GN=LACRT PE=1 SV=1	91.51	FSLLKPWA			0.0359867	960.579	481.297	960.543	481.279	1.1.1.798.3	61.6112
4	34.06	sp|Q9GZZ8|LACRT_HUMAN	Extracellular glycoprotein lacritin OS=Homo sapiens GN=LACRT PE=1 SV=1	88.79	FSLLKPWA			0.0126077	960.556	481.285	960.543	481.279	1.1.1.797.3	61.5317
4	34.06	sp|Q9GZZ8|LACRT_HUMAN	Extracellular glycoprotein lacritin OS=Homo sapiens GN=LACRT PE=1 SV=1	80.83	FSLLKPWA			0.0196275	960.563	481.289	960.543	481.279	1.1.1.802.3	61.9985
4	34.06	sp|Q9GZZ8|LACRT_HUMAN	Extracellular glycoprotein lacritin OS=Homo sapiens GN=LACRT PE=1 SV=1	49.31	FSLLKPWA			0.0278071	960.571	481.293	960.543	481.279	1.1.1.812.5	62.7663
4	34.06	sp|Q9GZZ8|LACRT_HUMAN	Extracellular glycoprotein lacritin OS=Homo sapiens GN=LACRT PE=1 SV=1	48.95	FSLLKPWA			-0.0287785	960.514	481.264	960.543	481.279	1.1.1.799.3	61.6906
4	34.06	sp|Q9GZZ8|LACRT_HUMAN	Extracellular glycoprotein lacritin OS=Homo sapiens GN=LACRT PE=1 SV=1	28.52	FSLLKPWA	Oxidation(W)@7		-0.155875	976.382	489.199	976.538	489.276	1.1.1.727.4	54.8044
4	34.06	sp|Q9GZZ8|LACRT_HUMAN	Extracellular glycoprotein lacritin OS=Homo sapiens GN=LACRT PE=1 SV=1	54.06	KFSLLKPWA		missed K-F@1	-0.00712076	1088.63	545.323	1088.64	545.326	1.1.1.752.3	57.2501
4	34.06	sp|Q9GZZ8|LACRT_HUMAN	Extracellular glycoprotein lacritin OS=Homo sapiens GN=LACRT PE=1 SV=1	99	QFIENGSEFAQK			0.0266193	1396.69	699.352	1396.66	699.338	1.1.1.588.3	41.3117
4	34.06	sp|Q9GZZ8|LACRT_HUMAN	Extracellular glycoprotein lacritin OS=Homo sapiens GN=LACRT PE=1 SV=1	99	QFIENGSEFAQK			-0.00219234	1396.66	699.337	1396.66	699.338	1.1.1.591.3	41.63
4	34.06	sp|Q9GZZ8|LACRT_HUMAN	Extracellular glycoprotein lacritin OS=Homo sapiens GN=LACRT PE=1 SV=1	98.46	QFIENGSEFAQK			-0.0259985	1396.64	699.325	1396.66	699.338	1.1.1.587.3	41.2057
4	34.06	sp|Q9GZZ8|LACRT_HUMAN	Extracellular glycoprotein lacritin OS=Homo sapiens GN=LACRT PE=1 SV=1	92.29	QFIENGSEFAQK	Deamidated(N)@5		-0.0400635	1397.61	699.81	1397.65	699.83	1.1.1.606.5	43.2004
4	34.06	sp|Q9GZZ8|LACRT_HUMAN	Extracellular glycoprotein lacritin OS=Homo sapiens GN=LACRT PE=1 SV=1	91.37	QFIENGSEFAQK			0.00147016	1396.66	699.339	1396.66	699.338	1.1.1.589.3	41.4178
4	34.06	sp|Q9GZZ8|LACRT_HUMAN	Extracellular glycoprotein lacritin OS=Homo sapiens GN=LACRT PE=1 SV=1	87.8	QFIENGSEFAQK			0.00562099	1396.67	699.341	1396.66	699.338	1.1.1.590.3	41.5238
4	34.06	sp|Q9GZZ8|LACRT_HUMAN	Extracellular glycoprotein lacritin OS=Homo sapiens GN=LACRT PE=1 SV=1	99	SILLTEQALAK			-0.00733449	1185.69	593.852	1185.7	593.856	1.1.1.657.3	47.9403
4	34.06	sp|Q9GZZ8|LACRT_HUMAN	Extracellular glycoprotein lacritin OS=Homo sapiens GN=LACRT PE=1 SV=1	99	SILLTEQALAK			-0.024182	1185.67	593.844	1185.7	593.856	1.1.1.658.3	48.0466
4	34.06	sp|Q9GZZ8|LACRT_HUMAN	Extracellular glycoprotein lacritin OS=Homo sapiens GN=LACRT PE=1 SV=1	99	SILLTEQALAK			0.0179367	1185.71	593.865	1185.7	593.856	1.1.1.659.3	48.153
4	34.06	sp|Q9GZZ8|LACRT_HUMAN	Extracellular glycoprotein lacritin OS=Homo sapiens GN=LACRT PE=1 SV=1	99	SILLTEQALAK			0.00621674	1185.7	593.859	1185.7	593.856	1.1.1.660.3	48.2594
4	34.06	sp|Q9GZZ8|LACRT_HUMAN	Extracellular glycoprotein lacritin OS=Homo sapiens GN=LACRT PE=1 SV=1	99	SILLTEQALAK			-0.00367199	1185.69	593.854	1185.7	593.856	1.1.1.661.3	48.3399

## Sheet: Band8
N	%Cov	Accessions	Names	Conf	Sequence	Modifications	Cleavages	dMass	Prec MW	Prec m/z	Theor MW	Theor m/z	Spectrum ID	Retention time
1	14.44	sp|P04264|K2C1_HUMAN	Keratin, type II cytoskeletal 1 OS=Homo sapiens GN=KRT1 PE=1 SV=6	99	AQYEDIAQK			0.290822	1064.8	533.41	1064.51	533.264	1.1.1.630.4	26.437
1	14.44	sp|P04264|K2C1_HUMAN	Keratin, type II cytoskeletal 1 OS=Homo sapiens GN=KRT1 PE=1 SV=6	98.66	TLLEGEESR			0.374521	1032.88	517.449	1032.51	517.262	1.1.1.643.3	27.5297
1	14.44	sp|P04264|K2C1_HUMAN	Keratin, type II cytoskeletal 1 OS=Homo sapiens GN=KRT1 PE=1 SV=6	96.55	IEISELNR			0.210461	972.734	487.375	972.524	487.269	1.1.1.670.4	29.4677
1	14.44	sp|P04264|K2C1_HUMAN	Keratin, type II cytoskeletal 1 OS=Homo sapiens GN=KRT1 PE=1 SV=6	82.71	GSGGGSSGGSIGGR			0.383316	1091.88	546.947	1091.5	546.755	1.1.1.581.3	22.1686
1	14.44	sp|P04264|K2C1_HUMAN	Keratin, type II cytoskeletal 1 OS=Homo sapiens GN=KRT1 PE=1 SV=6	64.5	FASFIDKVR		cleaved Q-F@N-term; missed K-V@7	0.305649	1081.9	541.956	1081.59	541.803	1.1.1.691.4	31.0669
1	14.44	sp|P04264|K2C1_HUMAN	Keratin, type II cytoskeletal 1 OS=Homo sapiens GN=KRT1 PE=1 SV=6	27.54	AQYEDIAQK			0.291066	1064.8	533.41	1064.51	533.264	1.1.1.629.4	26.369
1	14.44	sp|P04264|K2C1_HUMAN	Keratin, type II cytoskeletal 1 OS=Homo sapiens GN=KRT1 PE=1 SV=6	57.61	GSGGGSSGGSIGGR			0.183732	1091.68	546.847	1091.5	546.755	1.1.1.580.4	22.1007
1	14.44	sp|P04264|K2C1_HUMAN	Keratin, type II cytoskeletal 1 OS=Homo sapiens GN=KRT1 PE=1 SV=6	84.79	TLLEGEESR			0.386239	1032.9	517.455	1032.51	517.262	1.1.1.640.3	27.2553
1	14.44	sp|P04264|K2C1_HUMAN	Keratin, type II cytoskeletal 1 OS=Homo sapiens GN=KRT1 PE=1 SV=6	53.03	TLLEGEESR			0.408334	1032.92	517.466	1032.51	517.262	1.1.1.642.3	27.4271
2	16.1	sp|P13645|K1C10_HUMAN	Keratin, type I cytoskeletal 10 OS=Homo sapiens GN=KRT10 PE=1 SV=6	99	LKYENEVALR		missed K-Y@2	0.326284	1234	618.006	1233.67	617.843	1.1.1.656.4	28.5169
2	16.1	sp|P13645|K1C10_HUMAN	Keratin, type I cytoskeletal 10 OS=Homo sapiens GN=KRT10 PE=1 SV=6	73.52	VTMQNLNDR			0.256921	1089.78	545.898	1089.52	545.769	1.1.1.640.4	27.29
2	16.1	sp|P13645|K1C10_HUMAN	Keratin, type I cytoskeletal 10 OS=Homo sapiens GN=KRT10 PE=1 SV=6	17.41	LASYLDKVR		missed K-V@7	-0.614584	1062.99	532.501	1063.6	532.809	1.1.1.660.3	28.7886
2	16.1	sp|P13645|K1C10_HUMAN	Keratin, type I cytoskeletal 10 OS=Homo sapiens GN=KRT10 PE=1 SV=6	45.34	VTMQNLNDR			0.245812	1089.77	545.892	1089.52	545.769	1.1.1.638.4	27.1194

## Sheet: Band9
N	%Cov	Accessions	Names	Conf	Sequence	Modifications	Cleavages	dMass	Prec MW	Prec m/z	Theor MW	Theor m/z	Spectrum ID	Retention time
1	16.28	sp|P18136|KV313_HUMAN	Ig kappa chain V-III region HIC OS=Homo sapiens PE=1 SV=2	99	LLIYDASNR			0.262866	1063.83	532.922	1063.57	532.79	1.1.1.514.4	29.3257
1	16.28	sp|P18136|KV313_HUMAN	Ig kappa chain V-III region HIC OS=Homo sapiens PE=1 SV=2	97.76	LLIYDASNR			0.221606	1063.79	532.901	1063.57	532.79	1.1.1.515.4	29.4281
1	16.28	sp|P18136|KV313_HUMAN	Ig kappa chain V-III region HIC OS=Homo sapiens PE=1 SV=2	23.45	LLIYDASNR			0.251391	1063.82	532.916	1063.57	532.79	1.1.1.518.4	29.735
1	16.28	sp|P18136|KV313_HUMAN	Ig kappa chain V-III region HIC OS=Homo sapiens PE=1 SV=2	98.44	LLIYGASSR			0.17463	978.724	490.37	978.55	490.282	1.1.1.513.4	29.2579
1	16.28	sp|P18136|KV313_HUMAN	Ig kappa chain V-III region HIC OS=Homo sapiens PE=1 SV=2	98.48	LLIYGASTR			0.204756	992.77	497.392	992.565	497.29	1.1.1.516.4	29.5302
1	16.28	sp|P18136|KV313_HUMAN	Ig kappa chain V-III region HIC OS=Homo sapiens PE=1 SV=2	80.56	LLIYGASTR			0.13835	992.704	497.359	992.565	497.29	1.1.1.512.4	29.1555
1	16.28	sp|P18136|KV313_HUMAN	Ig kappa chain V-III region HIC OS=Homo sapiens PE=1 SV=2	53.49	LLIYGASTR			0.15074	992.716	497.365	992.565	497.29	1.1.1.513.3	29.2232
2	23.58	sp|P0CG05|LAC2_HUMAN	Ig lambda-2 chain C regions OS=Homo sapiens GN=IGLC2 PE=1 SV=1	80.84	SYSCQVTHEGSTVEK	Carbamidomethyl(C)@4		0.48529	1711.24	571.42	1710.75	571.258	1.1.1.468.4	24.9972
2	23.58	sp|P0CG05|LAC2_HUMAN	Ig lambda-2 chain C regions OS=Homo sapiens GN=IGLC2 PE=1 SV=1	25.72	AGVETTTPSK			0.129114	989.632	495.823	989.503	495.759	1.1.1.434.3	22.2092
2	23.58	sp|P0CG05|LAC2_HUMAN	Ig lambda-2 chain C regions OS=Homo sapiens GN=IGLC2 PE=1 SV=1	40.85	SYSCQVTHEGSTVEK	Carbamidomethyl(C)@4; Deamidated(Q)@5		-0.523811	1711.21	571.411	1711.74	571.586	1.1.1.463.4	24.52
2	23.58	sp|P0CG05|LAC2_HUMAN	Ig lambda-2 chain C regions OS=Homo sapiens GN=IGLC2 PE=1 SV=1	40.39	SYSCQVTHEGSTVEK	Carbamidomethyl(C)@4		0.684509	1711.44	571.486	1710.75	571.258	1.1.1.464.3	24.5878

## Sheet: Band10
N	%Cov	Accessions	Names	Conf	Sequence	Modifications	Cleavages	dMass	Prec MW	Prec m/z	Theor MW	Theor m/z	Spectrum ID	Retention time
1	90.57	sp|P01834|IGKC_HUMAN	Ig kappa chain C region OS=Homo sapiens GN=IGKC PE=1 SV=1	99	DSTYSLSSTLTLSK			-0.0588664	1501.69	751.854	1501.75	751.883	1.1.1.692.3	50.4261
1	90.57	sp|P01834|IGKC_HUMAN	Ig kappa chain C region OS=Homo sapiens GN=IGKC PE=1 SV=1	99	SGTASVVCLLNNFYPR	Carbamidomethyl(C)@8		-0.0640187	1796.82	899.419	1796.89	899.451	1.1.1.879.3	68.284
1	90.57	sp|P01834|IGKC_HUMAN	Ig kappa chain C region OS=Homo sapiens GN=IGKC PE=1 SV=1	99	TVAAPSVFIFPPSDEQLK			0.109265	1945.13	649.384	1945.02	649.347	1.1.1.799.4	60.8368
1	90.57	sp|P01834|IGKC_HUMAN	Ig kappa chain C region OS=Homo sapiens GN=IGKC PE=1 SV=1	99	VDNALQSGNSQESVTEQDSK			0.970872	2135.93	712.985	2134.96	712.661	1.1.1.501.3	32.8209
1	90.57	sp|P01834|IGKC_HUMAN	Ig kappa chain C region OS=Homo sapiens GN=IGKC PE=1 SV=1	99	VQWKVDNALQSGNSQESVTEQDSK	Deamidated(N)@13	missed K-V@4	-1.08344	2676.16	893.062	2677.25	893.423	1.1.1.624.3	44.415
1	90.57	sp|P01834|IGKC_HUMAN	Ig kappa chain C region OS=Homo sapiens GN=IGKC PE=1 SV=1	99	VYACEVTHQGLSSPVTK	Carbamidomethyl(C)@4		0.0550495	1874.97	625.999	1874.92	625.98	1.1.1.575.3	39.5861
1	90.57	sp|P01834|IGKC_HUMAN	Ig kappa chain C region OS=Homo sapiens GN=IGKC PE=1 SV=1	99	DSTYSLSSTLTLSK			-0.00783372	1501.74	751.879	1501.75	751.883	1.1.1.690.3	50.2409
1	90.57	sp|P01834|IGKC_HUMAN	Ig kappa chain C region OS=Homo sapiens GN=IGKC PE=1 SV=1	99	DSTYSLSSTLTLSK			-0.0450705	1501.71	751.86	1501.75	751.883	1.1.1.693.3	50.5326
1	90.57	sp|P01834|IGKC_HUMAN	Ig kappa chain C region OS=Homo sapiens GN=IGKC PE=1 SV=1	99	DSTYSLSSTLTLSK			-0.0345709	1501.72	751.866	1501.75	751.883	1.1.1.694.3	50.639
1	90.57	sp|P01834|IGKC_HUMAN	Ig kappa chain C region OS=Homo sapiens GN=IGKC PE=1 SV=1	99	DSTYSLSSTLTLSK			-0.0113743	1501.74	751.877	1501.75	751.883	1.1.1.691.3	50.3202
1	90.57	sp|P01834|IGKC_HUMAN	Ig kappa chain C region OS=Homo sapiens GN=IGKC PE=1 SV=1	99	DSTYSLSSTLTLSK			-2.94002	1498.81	750.413	1501.75	751.883	1.1.1.689.3	50.1736
1	90.57	sp|P01834|IGKC_HUMAN	Ig kappa chain C region OS=Homo sapiens GN=IGKC PE=1 SV=1	99	SGTASVVCLLNNFYPR	Carbamidomethyl(C)@8		0.0379246	1796.93	899.47	1796.89	899.451	1.1.1.875.4	67.9246
1	90.57	sp|P01834|IGKC_HUMAN	Ig kappa chain C region OS=Homo sapiens GN=IGKC PE=1 SV=1	99	SGTASVVCLLNNFYPR	Carbamidomethyl(C)@8		-0.00749208	1796.88	899.447	1796.89	899.451	1.1.1.878.3	68.178
1	90.57	sp|P01834|IGKC_HUMAN	Ig kappa chain C region OS=Homo sapiens GN=IGKC PE=1 SV=1	99	SGTASVVCLLNNFYPR	Carbamidomethyl(C)@8		-0.00480615	1796.88	899.449	1796.89	899.451	1.1.1.883.5	68.7093
1	90.57	sp|P01834|IGKC_HUMAN	Ig kappa chain C region OS=Homo sapiens GN=IGKC PE=1 SV=1	99	TVAAPSVFIFPPSDEQLK			-0.0432353	1944.98	973.495	1945.02	973.517	1.1.1.798.4	60.7296
1	90.57	sp|P01834|IGKC_HUMAN	Ig kappa chain C region OS=Homo sapiens GN=IGKC PE=1 SV=1	99	TVAAPSVFIFPPSDEQLK			-0.00746359	1945.01	973.513	1945.02	973.517	1.1.1.799.3	60.8095
1	90.57	sp|P01834|IGKC_HUMAN	Ig kappa chain C region OS=Homo sapiens GN=IGKC PE=1 SV=1	99	TVAAPSVFIFPPSDEQLK			0.037831	1945.06	973.536	1945.02	973.517	1.1.1.800.3	60.9168
1	90.57	sp|P01834|IGKC_HUMAN	Ig kappa chain C region OS=Homo sapiens GN=IGKC PE=1 SV=1	99	TVAAPSVFIFPPSDEQLK			-0.0245559	1945	973.505	1945.02	973.517	1.1.1.802.3	61.1306
1	90.57	sp|P01834|IGKC_HUMAN	Ig kappa chain C region OS=Homo sapiens GN=IGKC PE=1 SV=1	99	TVAAPSVFIFPPSDEQLK			0.0466335	1945.07	649.363	1945.02	649.347	1.1.1.798.3	60.7026
1	90.57	sp|P01834|IGKC_HUMAN	Ig kappa chain C region OS=Homo sapiens GN=IGKC PE=1 SV=1	99	TVAAPSVFIFPPSDEQLK			0.0235589	1945.04	649.355	1945.02	649.347	1.1.1.801.5	61.063
1	90.57	sp|P01834|IGKC_HUMAN	Ig kappa chain C region OS=Homo sapiens GN=IGKC PE=1 SV=1	99	TVAAPSVFIFPPSDEQLK			0.000594204	1945.02	973.517	1945.02	973.517	1.1.1.833.4	63.8105
1	90.57	sp|P01834|IGKC_HUMAN	Ig kappa chain C region OS=Homo sapiens GN=IGKC PE=1 SV=1	99	TVAAPSVFIFPPSDEQLK			0.892518	1945.91	649.645	1945.02	649.347	1.1.1.822.4	62.7676
1	90.57	sp|P01834|IGKC_HUMAN	Ig kappa chain C region OS=Homo sapiens GN=IGKC PE=1 SV=1	98.51	TVAAPSVFIFPPSDEQLK			-0.0398168	1944.98	973.497	1945.02	973.517	1.1.1.797.5	60.6352
1	90.57	sp|P01834|IGKC_HUMAN	Ig kappa chain C region OS=Homo sapiens GN=IGKC PE=1 SV=1	94.63	TVAAPSVFIFPPSDEQLK			-0.0722189	1944.95	649.323	1945.02	649.347	1.1.1.814.5	62.1674
1	90.57	sp|P01834|IGKC_HUMAN	Ig kappa chain C region OS=Homo sapiens GN=IGKC PE=1 SV=1	70.31	TVAAPSVFIFPPSDEQLK			0.702794	1945.72	649.581	1945.02	649.347	1.1.1.813.5	62.0881
1	90.57	sp|P01834|IGKC_HUMAN	Ig kappa chain C region OS=Homo sapiens GN=IGKC PE=1 SV=1	34	TVAAPSVFIFPPSDEQLK	Arg-add@N-term		0.0514991	2101.17	701.398	2101.12	701.381	1.1.1.770.4	58.0063
1	90.57	sp|P01834|IGKC_HUMAN	Ig kappa chain C region OS=Homo sapiens GN=IGKC PE=1 SV=1	99	VDNALQSGNSQESVTEQDSK			0.0859796	2135.05	712.69	2134.96	712.661	1.1.1.502.3	32.9277
1	90.57	sp|P01834|IGKC_HUMAN	Ig kappa chain C region OS=Homo sapiens GN=IGKC PE=1 SV=1	99	VDNALQSGNSQESVTEQDSK			0.0301244	2134.99	712.671	2134.96	712.661	1.1.1.503.3	33.0342
1	90.57	sp|P01834|IGKC_HUMAN	Ig kappa chain C region OS=Homo sapiens GN=IGKC PE=1 SV=1	99	VDNALQSGNSQESVTEQDSK			0.0517339	2135.01	712.678	2134.96	712.661	1.1.1.504.3	33.1409
1	90.57	sp|P01834|IGKC_HUMAN	Ig kappa chain C region OS=Homo sapiens GN=IGKC PE=1 SV=1	99	VDNALQSGNSQESVTEQDSK			0.0376328	2135	712.674	2134.96	712.661	1.1.1.505.4	33.2744
1	90.57	sp|P01834|IGKC_HUMAN	Ig kappa chain C region OS=Homo sapiens GN=IGKC PE=1 SV=1	99	VDNALQSGNSQESVTEQDSK			0.0583267	2135.02	712.681	2134.96	712.661	1.1.1.500.5	32.7538
1	90.57	sp|P01834|IGKC_HUMAN	Ig kappa chain C region OS=Homo sapiens GN=IGKC PE=1 SV=1	99	VDNALQSGNSQESVTEQDSK	Deamidated(N)@9; Cation:Na(E)@12		-0.929824	2157	720.006	2157.93	720.316	1.1.1.502.4	32.9548
1	90.57	sp|P01834|IGKC_HUMAN	Ig kappa chain C region OS=Homo sapiens GN=IGKC PE=1 SV=1	99	VDNALQSGNSQESVTEQDSK	Deamidated(N)@9; Cation:Na(E)@12		-0.974142	2156.95	719.992	2157.93	720.316	1.1.1.501.4	32.8479
1	90.57	sp|P01834|IGKC_HUMAN	Ig kappa chain C region OS=Homo sapiens GN=IGKC PE=1 SV=1	99	VDNALQSGNSQESVTEQDSK	Cation:Na(E)@12		0.000900288	2156.94	719.989	2156.94	719.988	1.1.1.503.4	33.0613
1	90.57	sp|P01834|IGKC_HUMAN	Ig kappa chain C region OS=Homo sapiens GN=IGKC PE=1 SV=1	78.14	VDNALQSGNSQESVTEQDSK	Cation:Na(E)@12		0.0470495	2156.99	720.004	2156.94	719.988	1.1.1.504.4	33.1681
1	90.57	sp|P01834|IGKC_HUMAN	Ig kappa chain C region OS=Homo sapiens GN=IGKC PE=1 SV=1	99	VQWKVDNALQSGNSQESVTEQDSK		missed K-V@4	1.00211	2677.26	893.429	2676.26	893.095	1.1.1.622.3	44.2413
1	90.57	sp|P01834|IGKC_HUMAN	Ig kappa chain C region OS=Homo sapiens GN=IGKC PE=1 SV=1	99	VQWKVDNALQSGNSQESVTEQDSK	Deamidated(N)@13	missed K-V@4	-1.01055	2676.24	893.086	2677.25	893.423	1.1.1.623.3	44.3086
1	90.57	sp|P01834|IGKC_HUMAN	Ig kappa chain C region OS=Homo sapiens GN=IGKC PE=1 SV=1	99	VYACEVTHQGLSSPVTK	Carbamidomethyl(C)@4		0.0590784	1874.98	626	1874.92	625.98	1.1.1.572.3	39.2896
1	90.57	sp|P01834|IGKC_HUMAN	Ig kappa chain C region OS=Homo sapiens GN=IGKC PE=1 SV=1	99	VYACEVTHQGLSSPVTK	Carbamidomethyl(C)@4		0.0286786	1874.95	625.99	1874.92	625.98	1.1.1.574.3	39.4913
1	90.57	sp|P01834|IGKC_HUMAN	Ig kappa chain C region OS=Homo sapiens GN=IGKC PE=1 SV=1	99	VYACEVTHQGLSSPVTK	Carbamidomethyl(C)@4		0.0502881	1874.97	625.997	1874.92	625.98	1.1.1.573.3	39.3842
2	52.88	sp|Q96DA0|ZG16B_HUMAN	Zymogen granule protein 16 homolog B OS=Homo sapiens GN=ZG16B PE=1 SV=3	99	LGALGGNTQEVTLQPGEYITK			0.0129097	2188.15	730.391	2188.14	730.386	1.1.1.721.3	53.1674
2	52.88	sp|Q96DA0|ZG16B_HUMAN	Zymogen granule protein 16 homolog B OS=Homo sapiens GN=ZG16B PE=1 SV=3	99	LGDSWDVK			-0.0454872	918.399	460.207	918.445	460.23	1.1.1.572.4	39.3166
2	52.88	sp|Q96DA0|ZG16B_HUMAN	Zymogen granule protein 16 homolog B OS=Homo sapiens GN=ZG16B PE=1 SV=3	99	VFVAFQAFLR			-0.0930603	1196.58	599.296	1196.67	599.343	1.1.1.872.3	67.6051
2	52.88	sp|Q96DA0|ZG16B_HUMAN	Zymogen granule protein 16 homolog B OS=Homo sapiens GN=ZG16B PE=1 SV=3	99	VSVGLLLVK			-0.0604392	926.556	464.285	926.616	464.315	1.1.1.730.3	54.0445
2	52.88	sp|Q96DA0|ZG16B_HUMAN	Zymogen granule protein 16 homolog B OS=Homo sapiens GN=ZG16B PE=1 SV=3	99	YFSTTEDYDHEITGLR			-0.0383158	1945.83	649.618	1945.87	649.63	1.1.1.684.3	49.6946
2	52.88	sp|Q96DA0|ZG16B_HUMAN	Zymogen granule protein 16 homolog B OS=Homo sapiens GN=ZG16B PE=1 SV=3	99	LGALGGNTQEVTLQPGEYITK			0.052283	2188.19	730.404	2188.14	730.386	1.1.1.719.3	52.9539
2	52.88	sp|Q96DA0|ZG16B_HUMAN	Zymogen granule protein 16 homolog B OS=Homo sapiens GN=ZG16B PE=1 SV=3	99	LGALGGNTQEVTLQPGEYITK			0.0528324	2188.19	730.404	2188.14	730.386	1.1.1.720.3	53.0606
2	52.88	sp|Q96DA0|ZG16B_HUMAN	Zymogen granule protein 16 homolog B OS=Homo sapiens GN=ZG16B PE=1 SV=3	99	LGALGGNTQEVTLQPGEYITK	Cation:Na(E)@10		0.00822517	2210.13	737.716	2210.12	737.714	1.1.1.720.4	53.0876
2	52.88	sp|Q96DA0|ZG16B_HUMAN	Zymogen granule protein 16 homolog B OS=Homo sapiens GN=ZG16B PE=1 SV=3	99	LGALGGNTQEVTLQPGEYITK			0.0585094	2188.2	730.406	2188.14	730.386	1.1.1.722.3	53.274
2	52.88	sp|Q96DA0|ZG16B_HUMAN	Zymogen granule protein 16 homolog B OS=Homo sapiens GN=ZG16B PE=1 SV=3	99	LGALGGNTQEVTLQPGEYITK			-0.0140839	2188.12	1095.07	2188.14	1095.08	1.1.1.719.5	52.9931
2	52.88	sp|Q96DA0|ZG16B_HUMAN	Zymogen granule protein 16 homolog B OS=Homo sapiens GN=ZG16B PE=1 SV=3	99	LGALGGNTQEVTLQPGEYITK	Cation:Na(E)@10; Deamidated(Q)@14		-1.05527	2210.05	737.69	2211.1	738.042	1.1.1.721.4	53.1944
2	52.88	sp|Q96DA0|ZG16B_HUMAN	Zymogen granule protein 16 homolog B OS=Homo sapiens GN=ZG16B PE=1 SV=3	99	LGALGGNTQEVTLQPGEYITK			0.0384138	2188.18	1095.1	2188.14	1095.08	1.1.1.720.5	53.0999
2	52.88	sp|Q96DA0|ZG16B_HUMAN	Zymogen granule protein 16 homolog B OS=Homo sapiens GN=ZG16B PE=1 SV=3	99	LGALGGNTQEVTLQPGEYITK	Deamidated(N)@7; Cation:Na(E)@10		-0.962605	2210.14	737.721	2211.1	738.042	1.1.1.722.4	53.3009
2	52.88	sp|Q96DA0|ZG16B_HUMAN	Zymogen granule protein 16 homolog B OS=Homo sapiens GN=ZG16B PE=1 SV=3	95.22	LGALGGNTQEVTLQPGEYITK			0.0110661	2188.15	1095.08	2188.14	1095.08	1.1.1.721.5	53.2067
2	52.88	sp|Q96DA0|ZG16B_HUMAN	Zymogen granule protein 16 homolog B OS=Homo sapiens GN=ZG16B PE=1 SV=3	99	LGDSWDVK			-0.0184447	918.426	460.22	918.445	460.23	1.1.1.574.4	39.5184
2	52.88	sp|Q96DA0|ZG16B_HUMAN	Zymogen granule protein 16 homolog B OS=Homo sapiens GN=ZG16B PE=1 SV=3	99	LGDSWDVK			-0.00983753	918.435	460.225	918.445	460.23	1.1.1.575.4	39.6132
2	52.88	sp|Q96DA0|ZG16B_HUMAN	Zymogen granule protein 16 homolog B OS=Homo sapiens GN=ZG16B PE=1 SV=3	99	LGDSWDVK			-0.125088	918.32	460.167	918.445	460.23	1.1.1.576.3	39.6805
2	52.88	sp|Q96DA0|ZG16B_HUMAN	Zymogen granule protein 16 homolog B OS=Homo sapiens GN=ZG16B PE=1 SV=3	98.88	LGDSWDVK			-0.0442663	918.4	460.207	918.445	460.23	1.1.1.571.3	39.1831
2	52.88	sp|Q96DA0|ZG16B_HUMAN	Zymogen granule protein 16 homolog B OS=Homo sapiens GN=ZG16B PE=1 SV=3	98.05	LGDSWDVK			-0.0152704	918.429	460.222	918.445	460.23	1.1.1.573.4	39.4111
2	52.88	sp|Q96DA0|ZG16B_HUMAN	Zymogen granule protein 16 homolog B OS=Homo sapiens GN=ZG16B PE=1 SV=3	46.31	LGDSWDVK			-0.247115	918.198	460.106	918.445	460.23	1.1.1.568.3	38.9568
2	52.88	sp|Q96DA0|ZG16B_HUMAN	Zymogen granule protein 16 homolog B OS=Homo sapiens GN=ZG16B PE=1 SV=3	99	VFVAFQAFLR			-0.0068663	1196.66	599.339	1196.67	599.343	1.1.1.870.5	67.459
2	52.88	sp|Q96DA0|ZG16B_HUMAN	Zymogen granule protein 16 homolog B OS=Homo sapiens GN=ZG16B PE=1 SV=3	99	VFVAFQAFLR			-0.0376324	1196.63	599.324	1196.67	599.343	1.1.1.871.3	67.5262
2	52.88	sp|Q96DA0|ZG16B_HUMAN	Zymogen granule protein 16 homolog B OS=Homo sapiens GN=ZG16B PE=1 SV=3	99	VFVAFQAFLR			-0.0379987	1196.63	599.324	1196.67	599.343	1.1.1.873.3	67.6846
2	52.88	sp|Q96DA0|ZG16B_HUMAN	Zymogen granule protein 16 homolog B OS=Homo sapiens GN=ZG16B PE=1 SV=3	99	VFVAFQAFLR			1.01611	1197.69	599.851	1196.67	599.343	1.1.1.874.3	67.7915
2	52.88	sp|Q96DA0|ZG16B_HUMAN	Zymogen granule protein 16 homolog B OS=Homo sapiens GN=ZG16B PE=1 SV=3	99	VSVGLLLVK			-0.0384634	926.578	464.296	926.616	464.315	1.1.1.727.3	53.7648
2	52.88	sp|Q96DA0|ZG16B_HUMAN	Zymogen granule protein 16 homolog B OS=Homo sapiens GN=ZG16B PE=1 SV=3	99	VSVGLLLVK			-0.0292458	926.587	464.301	926.616	464.315	1.1.1.728.3	53.8711
2	52.88	sp|Q96DA0|ZG16B_HUMAN	Zymogen granule protein 16 homolog B OS=Homo sapiens GN=ZG16B PE=1 SV=3	88.71	YFSTTEDYDHEITGLR			0.033948	1945.9	973.959	1945.87	973.942	1.1.1.682.4	49.5208
2	52.88	sp|Q96DA0|ZG16B_HUMAN	Zymogen granule protein 16 homolog B OS=Homo sapiens GN=ZG16B PE=1 SV=3	73.25	YFSTTEDYDHEITGLR			0.0105804	1945.88	649.634	1945.87	649.63	1.1.1.681.3	49.3877
3	33.33	sp|P00760|TRY1_BOVIN	Cationic trypsin OS=Bos taurus PE=1 SV=3	99	LGEDNINVVEGNEQFISASK			0.0230087	2162.07	1082.04	2162.05	1082.03	1.1.1.706.4	51.8108
3	33.33	sp|P00760|TRY1_BOVIN	Cationic trypsin OS=Bos taurus PE=1 SV=3	99	LQGIVSWGSGCAQK	Carbamidomethyl(C)@11		0.0259188	1489.76	745.888	1489.73	745.875	1.1.1.656.5	47.1325
3	33.33	sp|P00760|TRY1_BOVIN	Cationic trypsin OS=Bos taurus PE=1 SV=3	99	SIVHPSYNSNTLNNDIMLIK	Deamidated(N)@13; Oxidation(M)@17		0.00786001	2289.14	764.054	2289.13	764.051	1.1.1.730.4	54.0714
3	33.33	sp|P00760|TRY1_BOVIN	Cationic trypsin OS=Bos taurus PE=1 SV=3	99	SSGTSYPDVLK			-0.0394399	1152.53	577.271	1152.57	577.29	1.1.1.584.3	40.4926
3	33.33	sp|P00760|TRY1_BOVIN	Cationic trypsin OS=Bos taurus PE=1 SV=3	99	TLNNDIMLIK		cleaved N-T@N-term	0.95352	1174.6	588.305	1173.64	587.829	1.1.1.700.3	51.1947
3	33.33	sp|P00760|TRY1_BOVIN	Cationic trypsin OS=Bos taurus PE=1 SV=3	99	LGEDNINVVEGNEQFISASK			0.0548858	2162.1	721.709	2162.05	721.69	1.1.1.704.3	51.5692
3	33.33	sp|P00760|TRY1_BOVIN	Cationic trypsin OS=Bos taurus PE=1 SV=3	99	LGEDNINVVEGNEQFISASK			0.037415	2162.09	1082.05	2162.05	1082.03	1.1.1.704.4	51.5963
3	33.33	sp|P00760|TRY1_BOVIN	Cationic trypsin OS=Bos taurus PE=1 SV=3	99	LGEDNINVVEGNEQFISASK			0.137844	2162.19	721.736	2162.05	721.69	1.1.1.705.3	51.6761
3	33.33	sp|P00760|TRY1_BOVIN	Cationic trypsin OS=Bos taurus PE=1 SV=3	99	LGEDNINVVEGNEQFISASK			0.0593908	2162.11	1082.06	2162.05	1082.03	1.1.1.705.4	51.7035
3	33.33	sp|P00760|TRY1_BOVIN	Cationic trypsin OS=Bos taurus PE=1 SV=3	99	LGEDNINVVEGNEQFISASK			0.0477436	2162.1	721.706	2162.05	721.69	1.1.1.706.3	51.7839
3	33.33	sp|P00760|TRY1_BOVIN	Cationic trypsin OS=Bos taurus PE=1 SV=3	99	LGEDNINVVEGNEQFISASK	Deamidated(N)@7; Cation:Na(E)@10		-0.98326	2184.03	729.018	2185.02	729.346	1.1.1.705.5	51.7159
3	33.33	sp|P00760|TRY1_BOVIN	Cationic trypsin OS=Bos taurus PE=1 SV=3	99	LQGIVSWGSGCAQK	Carbamidomethyl(C)@11		-0.0441596	1489.69	745.853	1489.73	745.875	1.1.1.653.5	46.8148
3	33.33	sp|P00760|TRY1_BOVIN	Cationic trypsin OS=Bos taurus PE=1 SV=3	99	LQGIVSWGSGCAQK	Carbamidomethyl(C)@11		-0.00167302	1489.73	745.874	1489.73	745.875	1.1.1.654.5	46.9211
3	33.33	sp|P00760|TRY1_BOVIN	Cationic trypsin OS=Bos taurus PE=1 SV=3	99	SIVHPSYNSNTLNNDIMLIK	Deamidated(N)@10; Oxidation(M)@17		-1.06895	2288.06	763.695	2289.13	764.051	1.1.1.732.3	54.2448
3	33.33	sp|P00760|TRY1_BOVIN	Cationic trypsin OS=Bos taurus PE=1 SV=3	99	SIVHPSYNSNTLNNDIMLIK			-0.0885858	2272.06	758.362	2272.15	758.391	1.1.1.753.3	56.2383
3	33.33	sp|P00760|TRY1_BOVIN	Cationic trypsin OS=Bos taurus PE=1 SV=3	99	SIVHPSYNSNTLNNDIMLIK			-0.0653281	2272.09	758.37	2272.15	758.391	1.1.1.754.3	56.345
3	33.33	sp|P00760|TRY1_BOVIN	Cationic trypsin OS=Bos taurus PE=1 SV=3	99	SIVHPSYNSNTLNNDIMLIK	Deamidated(N)@10		-0.912727	2272.22	758.415	2273.14	758.719	1.1.1.755.3	56.4516
3	33.33	sp|P00760|TRY1_BOVIN	Cationic trypsin OS=Bos taurus PE=1 SV=3	99	SIVHPSYNSNTLNNDIMLIK			-0.0169813	2272.14	758.386	2272.15	758.391	1.1.1.756.3	56.5586
3	33.33	sp|P00760|TRY1_BOVIN	Cationic trypsin OS=Bos taurus PE=1 SV=3	61.01	SIVHPSYNSNTLNNDIMLIK	Oxidation(M)@17		-0.092813	2288.05	763.692	2288.15	763.723	1.1.1.731.3	54.1386
3	33.33	sp|P00760|TRY1_BOVIN	Cationic trypsin OS=Bos taurus PE=1 SV=3	16.27	SIVHPSYNSNTLNNDIMLIK	Deamidated(N)@8; Carbamyl(M)@17		1.04284	2317.18	773.402	2316.14	773.055	1.1.1.738.3	54.7471
3	33.33	sp|P00760|TRY1_BOVIN	Cationic trypsin OS=Bos taurus PE=1 SV=3	99	SSGTSYPDVLK			-0.0107493	1152.56	577.285	1152.57	577.29	1.1.1.580.3	40.0936
3	33.33	sp|P00760|TRY1_BOVIN	Cationic trypsin OS=Bos taurus PE=1 SV=3	99	SSGTSYPDVLK			0.0187959	1152.59	577.3	1152.57	577.29	1.1.1.581.3	40.1999
3	33.33	sp|P00760|TRY1_BOVIN	Cationic trypsin OS=Bos taurus PE=1 SV=3	99	SSGTSYPDVLK			-0.0107493	1152.56	577.285	1152.57	577.29	1.1.1.582.3	40.3066
3	33.33	sp|P00760|TRY1_BOVIN	Cationic trypsin OS=Bos taurus PE=1 SV=3	99	SSGTSYPDVLK			-0.0304054	1152.54	577.275	1152.57	577.29	1.1.1.585.3	40.5994
3	33.33	sp|P00760|TRY1_BOVIN	Cationic trypsin OS=Bos taurus PE=1 SV=3	98.43	SSGTSYPDVLK			-0.036754	1152.53	577.272	1152.57	577.29	1.1.1.579.3	39.9994
3	33.33	sp|P00760|TRY1_BOVIN	Cationic trypsin OS=Bos taurus PE=1 SV=3	79.39	SSGTSYPDVLK			1.33222	1153.9	577.957	1152.57	577.29	1.1.1.578.3	39.893
3	33.33	sp|P00760|TRY1_BOVIN	Cationic trypsin OS=Bos taurus PE=1 SV=3	99	TLNNDIMLIK		cleaved N-T@N-term	-0.136479	1173.51	587.76	1173.64	587.829	1.1.1.701.3	51.3013
3	33.33	sp|P00760|TRY1_BOVIN	Cationic trypsin OS=Bos taurus PE=1 SV=3	98.53	TLNNDIMLIK		cleaved N-T@N-term	-0.0456458	1173.6	587.806	1173.64	587.829	1.1.1.699.4	51.1155
3	33.33	sp|P00760|TRY1_BOVIN	Cationic trypsin OS=Bos taurus PE=1 SV=3	19.66	TLNNDIMLIK	Oxidation(M)@7	cleaved N-T@N-term	0.00274677	1189.64	595.827	1189.64	595.826	1.1.1.657.5	47.212
4	50.94	sp|P0CG05|LAC2_HUMAN	Ig lambda-2 chain C regions OS=Homo sapiens GN=IGLC2 PE=1 SV=1	99	YAASSYLSLTPEQWK			-0.0634108	1742.79	872.401	1742.85	872.433	1.1.1.770.3	57.9792
4	50.94	sp|P0CG05|LAC2_HUMAN	Ig lambda-2 chain C regions OS=Homo sapiens GN=IGLC2 PE=1 SV=1	99	QSNNKYAASSYLSLTPEQWK		missed K-Y@5	1.0084	2315.13	772.718	2314.12	772.382	1.1.1.748.3	55.7829
4	50.94	sp|P0CG05|LAC2_HUMAN	Ig lambda-2 chain C regions OS=Homo sapiens GN=IGLC2 PE=1 SV=1	97.63	AAPSVTLFPPSSEELQANK			0.00564953	1985.02	993.515	1985.01	993.513	1.1.1.711.4	52.2492
4	50.94	sp|P0CG05|LAC2_HUMAN	Ig lambda-2 chain C regions OS=Homo sapiens GN=IGLC2 PE=1 SV=1	96.94	AAPSVTLFPPSSEELQANK			-0.0111986	1985	993.507	1985.01	993.513	1.1.1.749.3	55.8772
4	50.94	sp|P0CG05|LAC2_HUMAN	Ig lambda-2 chain C regions OS=Homo sapiens GN=IGLC2 PE=1 SV=1	93.05	QSNNKYAASSYLSLTPEQWK		missed K-Y@5	-0.0960639	2314.03	772.35	2314.12	772.382	1.1.1.747.3	55.6767
4	50.94	sp|P0CG05|LAC2_HUMAN	Ig lambda-2 chain C regions OS=Homo sapiens GN=IGLC2 PE=1 SV=1	99	YAASSYLSLTPEQWK			-0.0367957	1742.81	872.415	1742.85	872.433	1.1.1.769.3	57.8725
4	50.94	sp|P0CG05|LAC2_HUMAN	Ig lambda-2 chain C regions OS=Homo sapiens GN=IGLC2 PE=1 SV=1	99	YAASSYLSLTPEQWK			-0.0255636	1742.83	872.42	1742.85	872.433	1.1.1.771.3	58.0861
4	50.94	sp|P0CG05|LAC2_HUMAN	Ig lambda-2 chain C regions OS=Homo sapiens GN=IGLC2 PE=1 SV=1	99	YAASSYLSLTPEQWK			0.0320618	1742.88	872.449	1742.85	872.433	1.1.1.768.3	57.7659
5	36.57	sp|Q16378|PROL4_HUMAN	Proline-rich protein 4 OS=Homo sapiens GN=PRR4 PE=1 SV=3	99	FPSVSLQEASSFF		cleaved F-Q@C-term	0.0105092	1444.7	723.356	1444.69	723.351	1.1.1.897.3	70.0261
5	36.57	sp|Q16378|PROL4_HUMAN	Proline-rich protein 4 OS=Homo sapiens GN=PRR4 PE=1 SV=3	99	FPSVSLQEASSFFQR			-0.0419484	1728.81	865.41	1728.85	865.431	1.1.1.852.3	65.6465
5	36.57	sp|Q16378|PROL4_HUMAN	Proline-rich protein 4 OS=Homo sapiens GN=PRR4 PE=1 SV=3	85.01	HPQEQPLW			-0.0298105	1033.47	517.741	1033.5	517.756	1.1.1.633.4	45.1849
5	36.57	sp|Q16378|PROL4_HUMAN	Proline-rich protein 4 OS=Homo sapiens GN=PRR4 PE=1 SV=3	99	FPSVSLQEASSFF		cleaved F-Q@C-term	-0.063476	1444.62	723.319	1444.69	723.351	1.1.1.896.3	69.9195
5	36.57	sp|Q16378|PROL4_HUMAN	Proline-rich protein 4 OS=Homo sapiens GN=PRR4 PE=1 SV=3	96.48	FPSVSLQEASSFF		cleaved F-Q@C-term	-0.0394247	1444.65	723.331	1444.69	723.351	1.1.1.895.5	69.8521
5	36.57	sp|Q16378|PROL4_HUMAN	Proline-rich protein 4 OS=Homo sapiens GN=PRR4 PE=1 SV=3	83.72	FPSVSLQEASSFF		cleaved F-Q@C-term	-0.0474825	1444.64	723.327	1444.69	723.351	1.1.1.894.3	69.7069
5	36.57	sp|Q16378|PROL4_HUMAN	Proline-rich protein 4 OS=Homo sapiens GN=PRR4 PE=1 SV=3	99	FPSVSLQEASSFFQR			-0.0147229	1728.83	865.423	1728.85	865.431	1.1.1.850.3	65.4331
5	36.57	sp|Q16378|PROL4_HUMAN	Proline-rich protein 4 OS=Homo sapiens GN=PRR4 PE=1 SV=3	99	FPSVSLQEASSFFQR			-0.0161879	1728.83	865.423	1728.85	865.431	1.1.1.851.3	65.5395
5	36.57	sp|Q16378|PROL4_HUMAN	Proline-rich protein 4 OS=Homo sapiens GN=PRR4 PE=1 SV=3	99	FPSVSLQEASSFFQR			-0.0365766	1728.81	865.413	1728.85	865.431	1.1.1.853.3	65.7527
5	36.57	sp|Q16378|PROL4_HUMAN	Proline-rich protein 4 OS=Homo sapiens GN=PRR4 PE=1 SV=3	99	FPSVSLQEASSFFQR			-0.0269316	1728.82	865.417	1728.85	865.431	1.1.1.854.3	65.8596
5	36.57	sp|Q16378|PROL4_HUMAN	Proline-rich protein 4 OS=Homo sapiens GN=PRR4 PE=1 SV=3	99	FPSVSLQEASSFFQR			0.115618	1728.96	577.328	1728.85	577.29	1.1.1.853.4	65.7798

[truncated: 3 more sheets: Band11, Band12, Band13]
