# Supplementary material for: Changes in the Chemical Barrier Composition of Tears in Alzheimer’s Disease Reveal Potential Tear Diagnostic Biomarkers
Source: PLoS One. 2016 Jun 21;11(6):e0158000. doi: 10.1371/journal.pone.0158000 (PMC4915678; doi:10.1371/journal.pone.0158000)
Supplement: S4 Table — The values of three independent replicates are indicated. (XLS) [file pone.0158000.s005.xls]

## Sheet: Replicate1
Protein name	Peptide sequence	Fragment ion	Isotope label	Control1	AD1	Control2	AD2	Control3	AD3	Control4	AD4	Control5	AD5	Control6	AD6	Control7	AD7	Control8	AD8	Control9	AD9	Control10	AD10	AD11	Control11	AD12	Control12	AD13	Control13	AD14	AD15	Control15	AD16	AD17	AD18	AD19	AD20	AD21	AD22
Lipocalin-1	VTMLISGR	y6	L	7133852	1449200	3274230	3987569	11481590	8205193	4822460	14179196	13315393	3677838	13707577	1710382	4500199	6025709	593210	1109909	599234	2498707	9125749	1396023	3331437	15132945	6148231	16354966	9240193	7050998	565569	481326	1334221	522848	23205346	1656964	1086541	5177632	2121089	1408356
Lipocalin-1	VTMLISGR	y4	L	6727533	1356253	3123925	3797482	11052994	7923972	4511083	13306073	12682521	3637227	13221684	1702751	4553367	5888545	554601	1100957	542876	2466681	8590442	1370825	3126249	14586391	5835294	15496209	7970446	6648955	484756	470568	1251748	497078	22702138	1758859	986274	4786664	1924868	1278254
Lipocalin-1	VTMLISGR	y6	H	17151530	16228680	19219306	20797706	17356526	16440347	18754968	13876271	20865572	17302888	17557124	20837964	11778393	17720700	339656	4398006	205353	15832606	6836149	14161565	22210330	10450706	26119750	9415859	14487876	4310908	1915567	2507089	2623576	2386812	9235001	9302267	9935426	10515268	11472896	12720676
Lipocalin-1	VTMLISGR	y4	H	14955556	14208782	17129806	18397508	15497273	14565812	17387426	13806841	18538556	15590089	16051220	18476242	10680005	15591278	308807	3692372	186651	13745983	5892637	12588780	19637756	8958847	23099386	8106864	13295940	3742853	1719913	2217104	2308011	2159446	7739765	8177733	8482786	9372400	11372752	10910692
Lipocalin-1	HVAYIIR	y4	L	2486634	162381	1604547	2763671	3058542	3162033	1753508	1641476	4499634	1721184	2157994	546754	3268098	844604	191400	1090694	92135	426219	3145479	630504	1746849	6654851	1020033	2302288	989902	806402	222516	274722	1453639	192401	656766	787994	150747	1190424	499779	765931
Lipocalin-1	HVAYIIR	y1	L	1073555	79940	724460	1375487	1436564	1494476	742357	658767	2091565	718923	835613	256457	1222463	340393	10696	487081	6443	159629	1422274	300735	818349	2379556	332022	500949	338954	35153	91672	125852	559910	58046	274841	358344	85596	509610	178832	293737
Lipocalin-1	HVAYIIR	y4	H	3285655	3064476	3539673	3260135	3494511	2933009	3150500	2475944	2802728	2860735	2782123	2915856	2101702	2913472	3565	1826601	1188	1495333	1605047	2473334	4324807	1462586	3704119	1001897	2799511	26334	1347049	844495	817637	570948	2118038	2519103	2573396	2430783	2504399	3069168
Lipocalin-1	HVAYIIR	y1	H	1677981	1584343	1949575	1859378	1943432	1611428	1787209	1360568	1471260	1642653	1596040	1692680	1189924	1600046	5504	1006688	3628	847185	965780	1294987	2327193	878315	1993197	587045	1525323	31776	639703	481827	412851	305490	1151654	1293578	1483463	1423766	1387746	1664533
Lipocalin-1	GLSTESILIPR	y4	L	11740112	723522	8413048	8441196	21909578	11389016	10882919	11993942	17704488	11213311	26253034	3211905	7021660	6208642	183219	745040	164191	3368462	7684460	7946672	10241612	8705222	6804999	8624532	8948981	7788606	1029131	2025199	3061851	3346767	15332969	6851380	707718	9129064	4068475	3079184
Lipocalin-1	GLSTESILIPR	y2	L	26023842	1659278	18416068	18611790	46957372	24853334	23644920	26952154	39794740	24759132	56072084	6983230	15662086	13685246	423820	1626690	398375	7157904	17036142	17183760	22562384	19489748	15125785	19183126	19590580	17193956	2371821	4459479	7067768	7295083	33438380	14892694	1628708	20169360	8659060	6918653
Lipocalin-1	GLSTESILIPR	y4	H	5800938	8755262	8052007	7462781	6134004	6921656	8658809	7506691	8438745	9394404	6522929	10373786	3439302	10036110	31037	1042405	16638	8717437	3638378	14116970	13742630	1897346	10824935	1869448	8938723	1197155	2241364	2417328	854960	1496209	4755502	5613033	7079870	5945867	5663076	6782677
Lipocalin-1	GLSTESILIPR	y2	H	12438614	19053458	17388238	15762487	13093781	14888844	19098682	16835480	18082400	20117194	13903196	23211708	7075431	21074968	54878	2286973	44723	19033218	7667008	29796702	28891850	3818648	23345052	3817522	19076852	2539990	5092131	5489936	1745463	3236053	10082938	12026756	15745619	12973296	13099835	15499356
Lactotransferrin	CGLVPVLAENYK	y6	L	159566	80690	114530	215674	155999	136485	83878	173069	155563	189888	233843	72244	236128	65829	1188	39157	313	93388	179946	250174	275017	187527	122349	131541	111340	131180	16507	31413	98705	29648	143679	149868	24404	149996	57547	32602
Lactotransferrin	CGLVPVLAENYK	y4	L	93737	48852	77250	125164	107879	91762	60735	134553	103271	130114	160439	54543	162819	35918	250	22143	1314	55482	124049	157063	199051	128729	66804	102080	66741	85348	12380	28096	77250	19515	105710	115528	26657	108713	47476	29848
Lactotransferrin	CGLVPVLAENYK	y6	H	80659	105836	98267	114030	74589	106398	74433	106792	89260	91536	84784	125411	36717	123272	688	28148	250	257583	44268	186786	178526	14199	166760	26771	120973	14444	27261	24654	8194	18452	36467	78311	79658	68743	66867	73275
Lactotransferrin	CGLVPVLAENYK	y5	H	80221	119972	102082	132795	93549	132670	84379	96726	85944	90974	94287	139672	38031	155373	1626	29649	1001	287295	42892	233842	197048	15012	176768	15637	134233	15882	32264	35918	10196	18890	65115	74121	90984	74623	76562	86666
Lactotransferrin	CLAENAGDVAFVK	y9	L	682552	216988	519143	250828	789245	437961	416149	612606	513665	713596	1040966	295857	1807538	260836	61237	31788	51228	211546	866388	137227	265652	1869636	567959	1711719	647900	1547539	85540	194340	778567	221366	739706	853333	121848	734139	395849	207976
Lactotransferrin	CLAENAGDVAFVK	y7	L	833736	275035	675893	332769	990653	547217	521859	764726	659596	887790	1298487	382801	2336108	334896	71245	40173	64551	257020	1081061	177275	305247	2333823	744164	2171455	812097	1995450	102372	230869	966343	272658	949496	1046752	144867	920911	444657	260455
Lactotransferrin	CLAENAGDVAFVK	y9	H	405328	440293	506951	502906	427398	482077	479888	329884	443984	381339	398447	528603	242540	414898	8945	53814	8757	485955	273721	472190	796394	260085	752796	243003	587203	140418	124461	151807	88196	120097	289352	326954	299555	333887	374761	383113
Lactotransferrin	CLAENAGDVAFVK	y7	H	491647	544815	625498	639392	495577	568618	596294	449165	550320	487818	501655	649885	300923	502844	13323	61824	6255	549069	319633	599843	969909	300743	947391	313997	727558	175585	151243	176951	113342	132482	342957	411993	374615	408133	487771	448477
Extracellular glycoprotein lacritin	QELNPLK	y5	L	2163436	154434	1300521	389725	5176496	1028581	2251007	81253	387751	136476	1266244	142928	1383461	194452	3941	222555	2127	123049	300555	44161	48789	838428	2253008	12723428	775814	1268463	181209	124362	337147	823423	4437023	2266461	232438	5874591	2901534	394228
Extracellular glycoprotein lacritin	QELNPLK	y3	L	9367257	651324	6026607	2087733	21965812	5053334	9857340	400824	2215228	649089	6192863	661222	6535194	1147205	16013	887405	3190	768242	1310622	66429	89572	3936744	10047056	53266516	4255877	5530657	747604	618933	1719765	3454320	20137210	10655101	1105581	25436808	11748305	2009781
Extracellular glycoprotein lacritin	QELNPLK	y5	H	2064481	2182089	2377429	2115830	2381237	2394623	2233367	2095568	2177072	2355881	1899304	2313807	1223023	2006358	3503	975476	563	1473334	1311497	2419142	3324436	1304992	3533293	1035813	2555315	106398	789325	730352	630947	541648	1893530	4267630	2314808	2142689	2254760	2283020
Extracellular glycoprotein lacritin	QELNPLK	y3	H	7839773	8304834	9035782	8045872	8940725	9213007	8544780	8247540	8368012	9458128	7553181	8994080	4582724	7772583	11822	3666025	7756	5530506	5087174	9319718	12794026	5008297	13713519	4033667	9890430	372426	3005053	2855508	2477189	2142939	7310157	15285312	8968435	7906272	8981558	8977453
Extracellular glycoprotein lacritin	SILLTEQALAK	y8	L	10029790	688887	4347787	5930292	12272605	6622450	5348009	201303	2090079	370381	3061724	226245	2195474	559057	1528235	220303	1112106	1228680	1204035	212667	321260	1958645	4482060	20521458	2648079	15147928	247108	158687	1823411	1328636	6185463	3661819	345726	11389016	8054453	1055541
Extracellular glycoprotein lacritin	SILLTEQALAK	y7	L	15963956	1038180	7024411	9685764	19716244	10642169	8882803	335214	3495557	536579	5138340	344466	3575745	891712	2455172	289859	1822785	1994987	1975722	328195	507785	3149795	7227841	32299162	4261346	24336916	400291	247382	3021066	2184328	9864051	5874528	546404	17427958	13026118	1732588
Extracellular glycoprotein lacritin	SILLTEQALAK	y8	H	4432633	7532449	7311525	6634299	5325178	5849906	7103115	5977026	6914054	7424696	6363893	8964744	3387723	6643663	279163	331893	175839	6086043	2953387	9385682	9388899	2378172	9017787	2307865	8559971	1310434	1479207	1760320	758988	1135855	3918626	4182817	5632927	4552679	7589411	5638369
Extracellular glycoprotein lacritin	SILLTEQALAK	y7	H	7648221	13090286	12658770	11644284	9213007	10164043	12728973	9893023	11892588	12533683	11316457	16087875	5970000	11411914	507285	509287	321892	10556218	5184690	16096076	15977411	4100939	15681171	3976401	14868863	2245752	2489541	3098245	1297173	1868260	6662596	7348354	9825130	7712983	13352617	9181669
Lysozyme-C	GISLANWMCLAK	y8	L	614297	47600	409822	580581	983522	896918	502656	644333	312565	412709	336946	53271	936048	101457	144614	905732	178651	113777	987901	96328	80002	1431845	117140	620054	58086	375896	10321	27534	482014	28335	1921678	424531	65240	795702	18953	67268
Lysozyme-C	GISLANWMCLAK	y7	L	499473	37717	347585	483254	785742	724225	412521	521296	239944	339399	262417	58336	757845	84944	121971	729027	146237	46286	787744	81378	71057	1170321	89858	500036	64713	302181	16450	21026	386963	24833	1563388	339524	61612	628940	24520	48496
Lysozyme-C	GISLANWMCLAK	y8	H	1221336	1529013	2552817	1049261	1561476	1793086	1954454	1414831	2104200	2263454	1510849	2762596	770793	2049656	103143	3950818	104250	1963354	953249	3224231	1897283	467565	1745150	417374	1234052	222459	415952	539345	210377	184837	954897	911549	981731	1206005	156627	905145
Lysozyme-C	GISLANWMCLAK	y7	H	952827	1198566	2015458	859487	1211389	1415186	1495771	1100827	1566266	1780626	1192535	1951336	574201	1466873	90258	3049840	79032	1618771	753779	2513031	1491205	360229	1355622	340658	952690	169707	394622	368700	176711	144805	706446	681363	774626	945444	135422	769358
Lysozyme-C	WESGYNTR	y7	L	518544	243541	939249	1939313	1858286	1678631	1462813	511862	1218297	555449	1621127	446924	3313252	480826	5504	760973	6755	341659	1754918	301369	591089	2979971	911236	2730454	633939	84504	219865	769667	533451	875958	3182380	3051646	244260	2851912	1125097	791314
Lysozyme-C	WESGYNTR	y6	L	2522538	1167835	4451326	9381810	9193374	8050634	6787120	2574267	5634053	2538927	7896948	2137853	15454066	2361033	15763	3865437	25583	1638210	8290012	1396504	2914726	14128542	4451472	13124640	3002691	341518	1059481	3869226	2305946	4410564	15255913	14804812	1188335	13191970	5469795	4224363
Lysozyme-C	WESGYNTR	y7	H	2531921	2473522	2433474	2321474	3183559	2496398	2176854	1836385	2506776	2560256	2268089	3592403	1664410	2850991	4379	1671813	1751	1891263	1680921	3016688	4574655	1485638	4793811	1324022	3261669	91384	1905540	1180802	1086425	842994	1669285	3031318	2818715	2711744	2866566	3292243
Lysozyme-C	WESGYNTR	y6	H	13528745	13291276	12751819	11962893	16797096	13210873	11684855	9948965	13036409	13077192	11652441	18401056	8539762	15169821	17577	8775687	7944	10230490	8917456	16219231	24754876	7676829	24682946	6709527	17710898	287163	10530697	6295631	5800753	4598904	8735838	15760813	15879832	14396912	15082125	17963312
Lipophylin	QIFGDYK	y5	L	7694	3002	6690	19703	8945	7006	4128	10379	11952	4439	8319	6505	6192	4316	0	7387	0	2315	12703	2189	2252	3754	4380	4253	2752	2189	6378	63	1376	4568	2126	7694	4318	9820	15262	751
Lipophylin	QIFGDYK	y2	L	5192	6755	13505	1814	9633	26271	4253	3689	7321	3001	6192	12260	11509	438	250	2504	125	1564	7947	5630	2877	2503	2190	2752	1251	2127	1626	4003	2815	4756	10317	21455	10075	19891	22518	6130
Lipophylin	QIFGDYK	y5	H	152870	249383	242784	266153	131043	235810	225615	217399	259561	278736	169821	344583	101893	211796	626	5884	438	264754	103624	393068	347148	72900	316441	73308	313378	42346	47394	91822	25521	45993	149684	205041	243234	191901	274034	230368
Lipophylin	QIFGDYK	y2	H	9883	9195	2564	20704	2690	7756	3002	1813	14830	8316	5129	15262	13323	6881	1376	2379	2252	2753	9449	6881	9883	5819	7196	2690	375	3002	4377	3941	1501	2941	8003	8695	6007	5504	12448	4941
Ig lambda chain	SYSCQVTHEGSTVEK	y9	L	17834	13261	16513	25458	19774	19829	22831	5629	21017	7881	13573	16451	191717	19328	0	45911	63	30087	132354	15631	24707	161126	47725	218739	25833	234064	19578	6193	26281	7756	27095	20829	15012	29461	13198	14887
Ig lambda chain	SYSCQVTHEGSTVEK	y2	L	12515	7381	12823	15700	11263	13198	15450	5692	10634	4316	8569	11259	109338	12322	125	31275	63	17139	71369	14068	12135	81970	22956	118596	16138	125664	12010	2877	14017	4378	11326	16075	9570	21142	8132	9195
Ig lambda chain	SYSCQVTHEGSTVEK	y9	H	39172	42847	41470	34966	41174	40595	34653	31900	37906	34090	33402	38469	34528	42910	250	46912	125	32902	41282	45956	87506	39078	81814	26647	51792	35654	39845	22581	27408	19953	53189	53731	50164	49477	51854	62862
Ig lambda chain	SYSCQVTHEGSTVEK	y2	H	23028	25020	26959	24395	24905	18515	18640	17326	18077	15325	21142	22768	20016	26772	625	24832	375	20829	25895	29887	42971	26948	40970	17764	28148	21142	21017	16263	14768	12760	32664	28148	29210	27710	29712	32463
Prolactin inducible protein	YTACLCDDNPK	y9	L	425885	241070	560140	1219485	892229	1281909	595212	350533	658976	282400	979479	395382	1641952	827686	500	654466	12765	391504	652965	253804	453179	1175235	781122	1733073	693025	1373047	206099	403629	536275	325388	948870	679062	180771	1115272	478823	991186
Prolactin inducible protein	YTACLCDDNPK	y6	L	462679	242634	597108	1286039	924367	1387160	613171	398760	646398	290535	1026517	412709	1743409	843837	313	680112	13203	428409	686367	260687	485267	1248168	815538	1871990	722537	1427716	211103	364411	479065	311877	974578	709286	188402	1136047	535703	1034801
Prolactin inducible protein	YTACLCDDNPK	y9	H	698711	874895	1098450	656405	822701	724429	586765	729027	668988	643895	655154	855441	477949	735728	688	481389	3629	589727	431223	722927	1337956	424896	1338476	438212	859153	309312	421769	360908	286801	268717	641379	772424	927312	667111	896197	1019470
Prolactin inducible protein	YTACLCDDNPK	y6	H	789695	922871	1234810	699253	888415	788193	638577	757612	753151	735880	689495	957274	520358	809658	1439	528177	2628	615185	447174	782749	1426528	486257	1457306	470125	954879	345842	405819	335764	298806	267716	704366	851894	997368	763413	971475	964404
Prolactin inducible protein	TVQIAAVVDVIR	y8	L	2609372	422881	2108642	1544848	3648740	3528472	2346083	1021388	2030469	1106244	2039226	645271	1636823	1140922	1340834	847326	744358	864179	742287	411054	221361	644646	474005	1456581	449540	1184555	98079	134421	916159	306185	1236499	1155820	137483	2173769	99831	812782
Prolactin inducible protein	TVQIAAVVDVIR	y7	L	1972986	318193	1580903	1160263	2788502	2708616	1778750	768621	1588435	825398	1582618	500279	1241441	864824	1048722	635698	594236	672028	566020	329019	193590	500154	373509	1120755	345584	870246	71745	116219	704843	233814	972161	850518	110774	1647982	80002	608617
Prolactin inducible protein	TVQIAAVVDVIR	y8	H	826426	1513749	1839361	1170087	1295517	1528078	1614742	1534115	1512813	1515190	1143273	1664845	501092	1642577	286919	935432	164440	1472219	454305	1864856	1265369	376367	1143243	331635	1029684	151494	222242	298429	123335	122537	493149	474005	590151	863303	194970	645522
Prolactin inducible protein	TVQIAAVVDVIR	y7	H	553662	936370	1224114	807028	843725	1025477	1077871	998119	996970	983272	771418	1033210	326264	1042718	175642	568180	103854	890512	351534	1210636	846227	269906	752588	221361	653138	103519	138862	195846	101309	85256	316068	355050	366100	543364	111403	415461
Zn alpha 2 glycoprotein	DYIEFNK	y5	L	19891	5880	17959	7881	70494	18452	28284	26897	4066	39422	80065	19328	49414	28335	0	2939	813	7506	21579	5254	2002	23466	86597	113902	69834	60072	5254	15950	8257	19891	113464	98117	16269	79720	31888	11884
Zn alpha 2 glycoprotein	DYIEFNK	y4	L	8632	1188	35230	8382	62988	11822	21150	16889	5630	20775	55295	19703	37092	13198	0	8253	500	11822	24332	11197	5194	25343	56710	86943	28722	42238	5379	8945	9946	12885	71806	65704	7196	71335	21446	8882
Zn alpha 2 glycoprotein	DYIEFNK	y5	H	40407	38593	69521	22643	40283	34278	38609	28648	28523	41550	40783	63239	23894	52229	375	14068	125	50353	22768	42847	60073	25469	58836	18264	46368	10450	8382	13323	8444	9320	30837	49497	46180	47119	47644	46599
Zn alpha 2 glycoprotein	DYIEFNK	y4	H	99828	48726	97116	76810	124288	83568	72024	134296	159692	66767	196972	61425	37404	101267	876	68277	1251	63489	83065	65928	61951	80160	68027	55731	67018	26845	9195	37967	17702	12009	255763	47619	32914	66329	34201	67178
Zn alpha 2 glycoprotein	IDVHWTR	y4	L	106709	14136	47851	106693	204978	80438	107629	87696	39157	81441	87006	44553	176962	29473	0	12823	0	26219	92173	19891	44678	207726	146427	275848	29648	169387	7381	20829	74842	23653	122534	139926	16889	118405	45723	33840
Zn alpha 2 glycoprotein	IDVHWTR	y3	L	105520	36342	40595	98182	245136	85192	108505	75874	45287	122912	81752	38046	194545	62387	250	19265	63	35605	102811	28460	45054	244254	158937	325200	41157	219115	7131	24582	81782	20212	160251	150997	12948	139297	60798	44786
Zn alpha 2 glycoprotein	IDVHWTR	y4	H	153683	135797	144679	148243	130230	111650	125212	114092	99518	132795	79562	132659	71899	131094	625	27209	125	95239	100683	110589	188851	95262	187460	63176	67240	39845	19266	30337	22947	22464	91322	59298	70745	62174	79312	90135
Zn alpha 2 glycoprotein	IDVHWTR	y3	H	222174	217426	202664	211007	235128	172636	190666	170075	134233	189341	135606	204557	146738	206184	250	47537	375	137102	168952	166572	281337	167944	275842	133108	85692	56858	32214	42972	50958	32789	146177	123099	96203	116029	110962	126540
Galectin 3 binding protein	LADGGATNQGR	y5	L	17452	1689	876	1877	17327	2128	2691	1439	1376	2002	3314	938	27959	1439	1250	3065	0	1376	9511	1376	1626	34514	1815	3754	3128	4754	1125	1376	6508	375	2503	3254	2128	2753	5127	3751
Galectin 3 binding protein	LADGGATNQGR	y1	L	46350	7631	9762	13761	94514	23090	13954	13886	15887	15763	18632	12072	213793	14887	7190	15763	1814	17327	84101	15319	21955	228778	20149	57819	19328	48413	14193	7318	32226	3002	28972	20087	21463	27721	28261	15631
Galectin 3 binding protein	LADGGATNQGR	y5	H	20892	7318	6070	7131	21705	8886	6946	6818	8632	11447	3126	11009	41157	4691	3314	10008	626	12573	23528	9254	18452	65338	17959	5694	12885	4629	7315	5254	6257	1001	8072	10263	20149	7697	19883	16069
Galectin 3 binding protein	LADGGATNQGR	y1	H	123162	16826	15143	14011	139550	15581	12953	15012	21705	25458	7753	21893	149305	11885	6190	24582	1314	23769	74026	27824	43847	177258	34354	42926	37655	18327	15131	10258	53314	2815	12640	27596	40924	19210	44268	38765
Galectin 3 binding protein	LASAYGAR	y6	L	10262	7947	15700	78844	8256	36154	20321	26584	15700	25270	31387	16951	8820	13699	63	61925	0	28711	12202	20696	39845	11009	16326	2440	12260	1251	12953	13198	3253	14762	38531	52917	17201	73620	38046	29461
Galectin 3 binding protein	LASAYGAR	y1	L	4505	19336	3190	16707	1626	3190	4815	6818	1001	751	20508	6443	122974	4379	688	11634	250	21205	154873	23009	14387	265777	2565	29348	3128	500	3442	1564	38656	6505	1877	1376	6630	21705	7822	10508
Galectin 3 binding protein	LASAYGAR	y6	H	69959	66830	84068	70334	66990	61174	87349	61675	66429	62174	47519	66929	6943	73685	250	61862	125	53168	9699	79344	148683	8757	123600	3442	81128	313	51186	31651	1251	25520	75061	102581	109651	79625	94425	108588
Galectin 3 binding protein	LASAYGAR	y1	H	63701	91672	85069	63826	73308	77500	95290	74248	83880	63237	73717	74810	36029	84068	876	65115	626	73685	29535	97164	143053	38031	129667	13641	103646	938	50748	34153	11509	34089	94201	85505	124851	121345	127090	107900
Dermcidin	ENAGEDPGLAR	y6	L	4066	7568	5254	2940	12948	11009	7006	7381	2439	4003	4816	9007	5194	4005	0	10133	0	1752	5567	3130	5504	4441	10196	25207	4816	7444	7131	4816	5942	5942	9073	11326	8507	9699	5379	9445
Dermcidin	ENAGEDPGLAR	y5	L	20829	10321	18015	5755	19453	7568	12260	12072	3253	4691	18140	19140	13016	6821	626	23393	0	3254	7006	10767	2314	3816	14574	68429	13011	16075	10446	12447	1877	5629	19961	29598	29336	24780	21142	11509
Dermcidin	ENAGEDPGLAR	y6	H	189278	177452	184149	192843	225302	216482	174266	163191	157374	148120	140676	197097	128967	186723	125	176701	626	302056	139109	254785	328383	140739	304301	140986	249702	39282	155059	105333	106273	75810	227960	260249	272533	241289	261831	228998
Dermcidin	ENAGEDPGLAR	y5	H	507097	481503	504157	513352	575139	589025	447299	442285	463677	435352	396133	576591	346602	583886	1001	489634	751	855981	357843	693552	841098	348594	811262	438219	643395	134546	391745	242691	228685	187397	575251	691452	760677	619867	685351	728651

## Sheet: Replicate2
Protein name	Peptide sequence	Fragment ion	Isotope label	Control1	AD1	Control2	AD2	Control 3	AD3	Control4	AD4	Control5	AD5	Control6	AD6	Control7	AD7	Control8	AD8	Control9	AD9	Control10	AD10	AD11	AD12	Control11	AD13	Control12	AD14	AD15	Control13	AD16	AD17	AD18	AD19	AD20	AD21	AD22
Lipocalin-1	VTMLISGR	y6	L	2044123	876131	962756	664709	1522008	1461368	1368418	2247640	5262507	1146301	3595093	739660	1787444	4763512	4472726	935244	5811055	1610389	190216	1286540	895891	2743470	1512472	7747073	4362168	4395615	1274530	2092816	1400363	26855138	1805195	2057274	2766247	1809212	1799892
Lipocalin-1	VTMLISGR	y4	L	1869867	789713	910340	603036	1335535	1332076	1230182	2074692	4617001	1061295	3306422	657031	1534302	4280309	4013802	880178	5427340	1459954	186338	1177264	810637	2528275	1409139	7150591	4050044	4030007	1174699	1987168	1313509	24842636	1670201	1937380	2595668	1643328	1647769
Lipocalin-1	VTMLISGR	y6	H	3302622	6478712	4484271	5561805	3785529	4009553	5421381	15762	8078093	6951430	4820020	9476908	5610221	18115486	2304570	4243389	2689879	12708602	201413	14308375	7917029	13953444	735157	16070799	3230281	17645070	9470152	3979028	7700901	11156640	12818814	21387776	7265630	16250944	19849478
Lipocalin-1	VTMLISGR	y4	H	2855883	5499643	3803925	4696188	3265845	3435464	4633745	10321	7070427	6060272	3994728	8127130	4829841	15334659	1886319	3525531	2318294	10935212	186401	12492845	6696008	12043033	637140	13835492	2858946	15413205	8310028	3423642	6687126	9686452	11224771	18758568	6279137	14016138	17245936
Lipocalin-1	HVAYIIR	y4	L	423154	68055	358156	170388	280408	278218	407112	741474	1122720	818099	816477	195408	1254905	840973	2681479	437469	2928912	470005	97789	450989	486505	931802	892096	1362103	1842634	804337	963966	2076735	847228	799208	418088	182281	621175	566395	857213
Lipocalin-1	HVAYIIR	y1	L	101457	37781	68554	97641	76623	37217	68269	123788	196409	128479	82787	27585	85041	98202	195345	57107	179571	74310	17757	108400	143745	93987	58798	113795	120407	94013	107253	151556	64613	69494	74060	49559	67678	65115	119831
Lipocalin-1	HVAYIIR	y4	H	187714	447924	180329	179270	182706	75810	161443	340025	243572	454742	60635	405077	32415	166256	17764	59797	27136	151810	5627	252204	170255	190102	18140	148997	29148	219990	141482	36606	57795	71057	86320	282400	61799	174078	220326
Lipocalin-1	HVAYIIR	y1	H	147807	275348	153058	215924	161001	49539	153183	289546	243009	348219	108943	205916	77970	170009	30712	65677	46143	159879	5127	219990	185449	158440	19140	178696	65489	190466	150117	37044	120407	128792	159254	220451	78874	174391	229775
Lipocalin-1	GLSTESILIPR	y4	L	6918745	594962	8238594	4236236	16662339	9804292	9489576	11630570	16157956	11465440	14732125	3746607	4342473	7151243	8675698	3176317	5825458	4731403	598921	10600941	13927686	3314553	3790602	15931624	8421430	8266680	7771895	7502329	18325058	23210768	11663141	1991172	1369263	7502954	6932857
Lipocalin-1	GLSTESILIPR	y2	L	14796744	1262448	17913440	9381956	36174480	21841630	20896846	25272282	35465368	25151186	32168236	8170025	9368794	16054895	18845290	7567866	13215179	10609393	1349716	23621274	30803186	7381152	8482410	34914900	18101628	18350328	16928776	16327633	40186160	50110260	25112606	4395490	3018057	16657204	15345171
Lipocalin-1	GLSTESILIPR	y4	H	2329267	4542372	7195213	8044563	7127385	7348354	6542012	9113594	7786816	9109028	3644923	12128072	1933518	11519657	1129913	5224534	764243	14651067	197159	16995546	14874242	4644253	687540	14262337	1330450	14723773	8758536	1559725	7590509	6516922	8470697	18681846	868494	11393134	14531260
Lipocalin-1	GLSTESILIPR	y2	H	4996799	9570074	15346926	17044460	15377301	15671311	13969907	19744190	16676827	19603330	7771423	26545134	3806489	25482174	2382550	11029725	1530299	31541330	366796	36933408	32164380	9935904	1420553	30745594	2710503	32017498	18773194	2878698	16029328	13696949	17996342	40385820	1776395	24699894	31305892
Lactotransferrin	CGLVPVLAENYK	y6	L	63239	39453	81314	64177	77030	69396	49289	91574	65365	113029	71933	57882	75686	41846	57381	97954	37169	75717	38093	158128	261461	42846	50541	101642	84692	97179	103271	162882	126300	212917	413021	55420	12510	108085	74560
Lactotransferrin	CGLVPVLAENYK	y4	L	52417	24510	58108	35341	58195	47494	38718	63176	53481	78939	50791	28284	50916	27898	42363	71370	28784	52001	16013	105210	168136	36341	35028	70555	53855	49434	80940	93263	90536	149117	232250	35153	7631	70806	36717
Lactotransferrin	CGLVPVLAENYK	y6	H	25958	42142	42346	63489	64077	72712	53417	55858	41158	50791	31651	83788	12322	110652	16582	76061	5882	205813	8882	114530	160943	71744	8632	113839	7256	147864	117032	14574	71028	84629	173328	159129	6380	172323	126665
Lactotransferrin	CGLVPVLAENYK	y5	H	19453	42392	49039	71433	75778	69583	62987	67805	45161	58672	22643	96991	15700	124913	18397	76061	12765	232909	9195	134233	175016	74934	10258	132729	12760	176524	127228	20079	94225	81627	178582	187026	7756	179453	138800
Lactotransferrin	CLAENAGDVAFVK	y9	L	485206	156126	390530	133918	466053	326004	284730	440283	353786	421018	669713	581345	1464496	395382	422029	156627	868039	257996	25145	180341	257014	511101	605865	918098	1605110	510538	624873	1394481	816141	1616744	1288041	250828	655014	336584	405673
Lactotransferrin	CLAENAGDVAFVK	y7	L	574500	183648	464872	172698	563442	407849	351284	543990	427033	500581	803819	744289	1773183	491710	522985	201913	1104321	321197	40783	237972	299360	641831	753984	1189235	1992360	652840	759176	1711485	1031060	2017193	1634884	314629	830402	400011	507294
Lactotransferrin	CLAENAGDVAFVK	y9	H	203493	204916	260603	465928	393184	382964	306873	346522	294050	279845	247006	1029770	222680	767120	97579	260961	159816	686071	8945	700275	954750	732592	84944	952953	192343	854753	565599	128779	445850	659470	543314	699440	336639	443796	791822
Lactotransferrin	CLAENAGDVAFVK	y7	H	249173	244322	317313	550432	465866	472625	383122	426960	357351	332636	301362	1309934	273784	898226	119847	296364	176899	820231	10759	848703	1168105	901478	116219	1180537	249201	1039590	705342	180904	558001	806339	676046	886779	437218	523423	957521
Extracellular glycoprotein lacritin	QELNPLK	y5	L	301306	54231	132041	31587	292862	79187	211440	20204	94113	35341	181455	33701	130165	94011	161127	63927	476885	62863	5194	5319	4752	524799	646758	277304	860738	199551	125161	86443	681035	960276	611744	116514	1037213	807402	194032
Extracellular glycoprotein lacritin	QELNPLK	y3	L	1140046	184837	540299	117217	1051225	310431	802085	57547	375950	142553	839847	95163	509212	368102	696922	231750	1888589	261023	17083	17271	22947	2064856	2670660	1156860	3498184	865536	526601	339579	2666531	3899901	2474938	457673	4289091	3303419	742538
Extracellular glycoprotein lacritin	QELNPLK	y5	H	182210	405453	166506	250259	175830	164066	192856	450927	403983	531117	269587	363582	131353	865492	49039	339649	63301	619376	5569	689825	605803	857943	51916	665279	77936	876862	704366	120094	471745	417462	573026	1215955	409956	848123	1010692
Extracellular glycoprotein lacritin	QELNPLK	y3	H	692122	1574335	686414	915969	630259	606726	781810	1759735	1501859	2018631	1067776	1365354	480815	3198261	179141	1232934	271469	2318686	26845	2605805	2260834	3234301	209852	2570641	252761	3425849	2700245	415326	1822056	1544373	2222484	4642179	1513786	3202275	3831909
Extracellular glycoprotein lacritin	SILLTEQALAK	y8	L	11914440	824792	3748904	3381216	14328015	9474695	8366511	192014	1931311	383334	3159906	274722	2804487	1121905	7792761	2106654	10743498	2217792	160067	283589	321642	3548411	15618746	5423614	34210800	2371587	917929	9404480	12174588	16059985	10505624	1213418	7858590	13855577	2613114
Extracellular glycoprotein lacritin	SILLTEQALAK	y7	L	18832968	1370545	5889384	5434906	22729992	14799682	13387068	287552	3008537	598591	4946919	452553	4264066	1749218	12904251	3181811	17074156	3541987	250737	396537	500423	5652001	24033670	8594094	54220200	3743291	1453862	14827193	19303098	25552814	16767729	1850808	12408470	22028230	4191666
Extracellular glycoprotein lacritin	SILLTEQALAK	y8	H	3963140	5884630	4511271	6086039	8869104	9564606	11216001	6898736	6305043	9292868	6166878	12885537	4370108	16435413	1765925	6634710	2051298	14870391	254429	13465047	12432658	10320354	1669975	25453828	3606582	17398064	11803350	4229365	13197477	11996545	15647474	22450516	3582849	18527102	15071897
Extracellular glycoprotein lacritin	SILLTEQALAK	y7	H	6768782	9822500	7511758	10154464	14890658	15859102	18820208	11496497	10480288	15364945	10335115	21592322	7445515	27356916	2910107	11571148	3476605	24950974	449788	22320830	20997038	17398662	2841984	42530944	6106608	29526950	19949432	7144146	22269308	19939594	26174302	37776212	6153925	31141946	25216738
Lysozyme-C	GISLANWMCLAK	y8	L	649838	71808	387250	260023	951815	963091	491084	742357	208856	591214	456056	48915	960651	89195	822602	603738	929063	183948	461873	101478	118471	138805	955894	148370	537810	154500	167573	810386	339462	2333520	1030622	243009	206895	491195	237999
Lysozyme-C	GISLANWMCLAK	y7	L	494400	55170	305810	209920	751923	763680	419964	585920	163132	498079	374177	37030	724335	53605	665413	486205	739660	160501	389127	100540	104272	106167	753652	132044	450114	128166	144805	680409	277412	1885355	826336	205353	165065	395282	187835
Lysozyme-C	GISLANWMCLAK	y8	H	651464	1148678	1109146	1274405	2591340	2278466	1997302	2577272	1422024	3428692	2240248	3119834	870766	1833377	490271	2535987	490709	3799882	274409	4313523	4655387	3353768	892380	5006796	599109	5945242	4208651	530917	3866374	1872408	4098593	5171367	601238	6113675	5555988
Lysozyme-C	GISLANWMCLAK	y7	H	514979	893910	843557	1032835	2053002	1871075	1563639	2010422	1115777	2636633	1734089	2495016	709699	1431812	360917	1972469	378431	2984371	234314	3361583	3591152	2614537	724554	3939308	466502	4683910	3348644	409947	3001676	1462774	3212210	4074855	464934	4875371	4340784
Lysozyme-C	WESGYNTR	y7	L	59258	48977	106146	57421	43239	82754	134866	105898	270650	155687	252052	110965	175830	176768	44160	122846	214794	167379	39156	127840	28261	231717	235503	258959	171826	211916	722772	121398	764430	735255	830609	133108	621118	427398	401825
Lysozyme-C	WESGYNTR	y6	L	296355	230812	536234	278913	248923	422279	635314	476573	1357879	799817	1327150	533369	934255	883902	222174	556312	1027932	825390	165818	687072	121798	1171965	1180141	1321380	952770	1079097	3528789	653109	3843731	3532289	4011867	656531	3002342	2061181	1999804
Lysozyme-C	WESGYNTR	y7	H	215821	314504	209852	104647	88418	146994	172193	459371	466053	685709	298920	685241	103334	956523	39281	220110	119594	833831	20391	1074786	171568	1181218	105210	1396003	138800	1614268	1137482	181909	1117340	563111	828732	1484137	543588	1291702	1332139
Lysozyme-C	WESGYNTR	y6	H	1116586	1715449	1077971	584410	508108	700566	910736	2384552	2382058	3674582	1549604	3780743	437041	5209522	191025	1314845	492512	4476901	101517	5752883	947001	6502391	504095	7597640	599922	8697705	6091110	832327	5916469	3064667	4408938	8357504	2868432	7028144	7470474
Lipophylin	QIFGDYK	y5	L	5629	2127	1939	5252	7822	8694	1877	6505	7819	2252	4253	3692	1876	2691	2127	5755	3002	4754	0	14011	8694	13391	1376	14574	2691	6878	9379	2439	11572	3629	3880	10383	3129	18390	6505
Lipophylin	QIFGDYK	y2	L	3565	12009	4191	6065	3129	2815	6130	5817	7193	9570	6568	3504	2627	1627	2502	3002	3253	500	0	8131	3440	5006	1501	8632	2941	7503	1876	3753	5817	939	6883	1251	1815	6943	3690
Lipophylin	QIFGDYK	y5	H	57733	158937	106396	264730	98743	123472	71183	71370	107334	103894	57107	159691	27271	75152	13386	117970	19578	54732	125	201408	136983	130534	14512	297053	23090	193077	179696	27147	142678	83850	135537	198473	42175	272783	157190
Lipophylin	QIFGDYK	y2	H	3127	8319	5817	9504	5632	11071	7631	4816	4504	3815	3690	4193	4629	3066	6568	5254	10634	5504	626	11196	3878	6007	3378	14574	4693	5377	8253	2314	10258	7384	8823	2127	1690	7569	9132
Ig lambda chain	SYSCQVTHEGSTVEK	y9	L	2252	2627	1063	813	6192	938	563	438	1376	0	1126	2628	375	5880	2127	1001	438	1501	125	3692	2313	3315	22965	3002	16764	3316	938	1689	6067	7506	3126	3754	16263	6696	563
Ig lambda chain	SYSCQVTHEGSTVEK	y2	L	6005	1376	7006	6130	11634	2064	625	313	3128	500	751	2128	2063	3378	1877	2565	1939	250	188	7697	1376	1188	9449	2565	2377	8510	876	2377	7381	5129	5190	4881	8382	11389	7512
Ig lambda chain	SYSCQVTHEGSTVEK	y9	H	2002	688	751	1376	1001	2064	5942	2501	2377	688	8010	6508	2001	15262	876	4629	375	3939	375	9574	4002	4379	3442	9195	1063	8385	6568	1063	1877	5379	5627	13892	6005	9261	7199
Ig lambda chain	SYSCQVTHEGSTVEK	y2	H	11009	3127	2127	5942	8945	3628	11134	1188	5755	1626	2065	3254	4439	11697	5129	4191	2627	1876	1001	15456	1938	6568	9762	13761	876	5569	3440	7006	6067	8069	10129	10638	12385	15206	11080
Prolactin inducible protein	YTACLCDDNPK	y9	L	198300	110319	295551	242008	82191	499535	384022	278037	450854	266193	700713	382872	699253	911924	242378	613859	862928	604661	9254	390932	376837	660471	427324	794378	343536	627125	1014651	243942	828107	902392	667039	273715	841661	571977	1445635
Prolactin inducible protein	YTACLCDDNPK	y6	L	190603	112510	281603	230624	87821	460739	397100	282541	409009	247046	723678	352973	708135	909172	236936	548656	901208	635323	7440	393684	355266	660784	440903	810947	348292	645710	1075850	266647	861196	925295	666726	266522	862302	584794	1501054
Prolactin inducible protein	YTACLCDDNPK	y9	H	174271	218574	263025	218114	113905	301986	398664	656718	521097	735943	443405	845058	174266	1078747	44785	497720	167507	939374	3877	1194938	952253	1192839	107378	1100687	92924	1424141	1313134	115278	801147	676747	887842	1543587	592528	1225549	1370826
Prolactin inducible protein	YTACLCDDNPK	y6	H	173583	214569	273096	209232	113029	306492	422193	707885	505960	738008	456984	836739	207981	1074994	47412	495155	172510	1003075	4252	1252484	976512	1270902	107754	1169464	103436	1467130	1366510	114840	869515	708973	946890	1584369	603974	1300766	1448137
Prolactin inducible protein	TVQIAAVVDVIR	y8	L	2903098	600096	1754105	951252	4564126	3334007	3637940	832121	1678255	1292390	2773255	556575	2174852	1681449	2849096	949830	3525956	1547938	188225	456932	523861	62487	2595285	1592412	3792666	1224423	1606610	3117260	2598663	3509774	6721619	1086416	2213414	2935262	4784054
Prolactin inducible protein	TVQIAAVVDVIR	y7	L	2184864	448102	1291919	709844	3439655	2515971	2747345	637951	1265619	944929	2076860	432099	1641214	1302621	2182987	729214	2625124	1186021	127778	338023	406016	43221	1996801	1197593	2809769	915301	1235791	2299806	1980976	2680166	5094617	800128	1687364	2206578	3526225
Prolactin inducible protein	TVQIAAVVDVIR	y8	H	462741	986963	884652	1221109	2110330	2408509	3149420	1982497	1788717	2586969	1840953	2131285	658413	2326283	456296	1123158	731262	2765798	65766	2657210	3194206	189649	599547	5634741	783553	3865658	4164107	573012	1794638	1941381	3883013	6358430	1055103	4669086	4715623
Prolactin inducible protein	TVQIAAVVDVIR	y7	H	334212	588087	530178	746359	1340458	1494958	2010375	1264137	1111185	1627653	1208383	1378114	434770	1472074	299358	676734	437969	1709381	41737	1568893	1969654	111900	353223	3461860	463802	2394387	2550552	452731	1126223	1211854	2445852	4018593	650713	2890834	2963019
Zn alpha 2 glycoprotein	DYIEFNK	y5	L	8695	626	5504	0	13579	7008	1564	17952	8882	18327	25280	2815	12515	14580	11509	4441	23394	2940	125	2002	3814	31963	10133	26782	31037	13954	28136	3941	47913	87884	64552	10759	40157	15644	13516
Zn alpha 2 glycoprotein	DYIEFNK	y4	L	9007	1439	8444	1126	14768	5069	4691	8569	10196	15450	18522	5254	10763	11639	11384	7193	20204	1501	125	2314	14006	24520	7131	16144	27032	10200	22384	1188	36028	63489	42347	7006	32902	9574	12953
Zn alpha 2 glycoprotein	DYIEFNK	y5	H	13323	3315	14824	11384	10012	13766	4441	18327	13198	15638	15769	4441	5444	27533	7568	13886	5755	20329	125	31400	35014	18452	1126	21776	5194	28659	13943	5129	14887	19140	22205	29149	10071	22214	38296
Zn alpha 2 glycoprotein	DYIEFNK	y4	H	12010	5630	27460	13949	12765	22214	6005	36967	15074	28460	39047	7881	12578	32977	24332	13636	24707	21080	751	32151	39391	16638	7381	37295	9386	31851	11630	9195	21892	148995	18327	21705	30212	14517	26657
Zn alpha 2 glycoprotein	IDVHWTR	y4	L	5131	7256	1689	7193	10321	1377	4253	3565	813	9633	10508	3316	24092	19461	11514	12630	5817	15894	0	19578	25260	31137	8882	14955	11004	17584	18077	2252	43973	49978	47788	8444	18828	26709	21651
Zn alpha 2 glycoprotein	IDVHWTR	y3	L	5256	8819	63	8757	11009	2440	7006	8820	2690	4253	9070	8698	29911	27032	16645	19446	4816	20024	0	10946	41079	41579	11259	19586	17695	11201	20767	1314	45224	58297	62424	10759	16138	33277	31538
Zn alpha 2 glycoprotein	IDVHWTR	y4	H	10075	19891	2002	11634	16326	5694	4504	15825	1501	14011	11697	15081	13016	58007	6758	21384	2064	26970	125	83880	81157	42079	2502	27220	2814	42613	23144	2002	34966	22143	25082	19015	11697	37843	42363
Zn alpha 2 glycoprotein	IDVHWTR	y3	H	10825	33964	500	17514	32088	8072	5504	16013	5379	16200	19766	12265	22527	105877	11889	36015	5442	44178	500	117220	121736	61087	5317	37607	8191	62637	35466	1314	61925	35404	41157	25708	13073	77062	81472
Galectin 3 binding protein	LADGGATNQGR	y5	L	10196	1501	3065	21383	3941	15325	3754	18827	5630	18390	13391	44473	7447	375	3004	3753	9504	10387	0	250	1501	2378	2314	1251	1188	5004	4816	1751	5819	1877	1376	16638	6130	3190	6443
Galectin 3 binding protein	LADGGATNQGR	y1	L	63551	9070	19328	62337	17327	56295	21150	73308	18828	73872	148240	65240	84791	2566	50623	17138	201080	30036	250	2814	11942	21150	62425	27658	33777	8006	56858	13135	90233	89572	9132	34027	56421	29085	23331
Galectin 3 binding protein	LADGGATNQGR	y5	H	22018	3753	7881	31825	12260	30024	6007	24707	12197	27522	27783	32401	27471	626	20525	6818	41892	19523	250	750	4502	813	7631	7259	10446	13824	14136	8319	18272	8569	625	20892	13136	3440	10071
Galectin 3 binding protein	LADGGATNQGR	y1	H	81628	19578	17577	216148	27397	122411	23090	111400	62113	155501	99682	347218	47495	6132	11013	23581	35639	117891	751	11817	14068	12265	4879	1690	4629	80503	35404	6130	29911	9883	27522	229498	34090	30649	56233
Galectin 3 binding protein	LASAYGAR	y6	L	3253	4691	4754	7381	250	6070	4379	6503	125	3440	14512	1751	41345	11701	11389	10008	500	2439	125	25396	18460	14756	500	9383	751	49601	2752	188	3065	4316	4128	24769	6318	21893	42829
Galectin 3 binding protein	LASAYGAR	y1	L	3628	5129	4316	8444	4130	2503	3378	3751	438	938	3941	2001	10884	2128	6257	10508	375	1001	250	3816	8698	1876	751	3753	1502	5317	2377	63	4253	9820	1001	5629	3690	9257	11129
Galectin 3 binding protein	LASAYGAR	y6	H	500	500	5254	2502	1502	1815	1814	688	751	3690	2377	1000	1376	2878	1126	4504	876	313	125	5129	9574	3001	1126	5630	626	4879	1626	438	1001	4066	3878	7694	3690	6505	3189
Galectin 3 binding protein	LASAYGAR	y1	H	7881	7569	16201	4629	4067	15331	13198	13505	2127	20016	8507	5002	11697	10825	13516	17639	1251	6130	626	22205	33540	25885	1501	16075	1877	23081	5817	1627	9633	9695	1564	28522	11197	16513	32826
Dermcidin	ENAGEDPGLAR	y6	L	125	2439	500	1752	188	250	1564	3565	563	1877	1502	6943	500	3002	0	8135	438	3189	0	4629	1501	5504	1627	5254	0	6383	1564	500	1001	938	6007	4816	4693	2752	7008
Dermcidin	ENAGEDPGLAR	y5	L	1377	10571	500	12640	125	250	3316	5942	1627	2377	501	9570	2127	876	751	10763	688	4752	0	7381	500	10821	2566	6693	1251	8197	5507	375	1251	813	7634	8382	8010	2502	7446
Dermcidin	ENAGEDPGLAR	y6	H	1564	31275	3564	12390	3942	6633	9199	22581	14204	16889	8322	45599	4879	29149	2690	34416	3002	9004	626	57795	19891	73184	4005	53667	2503	65328	38546	2252	17514	10196	48683	77187	31725	40282	66079
Dermcidin	ENAGEDPGLAR	y5	H	3942	86758	10066	36982	11701	15644	25843	66679	41988	47976	17333	134671	13511	74310	10821	90170	7381	44643	751	145614	58672	174078	12077	143175	11201	169578	102247	13573	50228	33152	120269	185275	88105	110462	183094

## Sheet: Replicate3
Protein name	Peptide sequence	Fragment ion	Isotope label	Control1	AD1	Control2	AD3	Control3	AD5	Control4	AD6	Control5	AD7	Control6	AD8	Control7	AD9	Control8	AD10	Control9	AD11	Control10	AD12	AD13	AD14	AD15	AD16	AD17	AD18	AD19	AD20	AD21	AD22
Lipocalin-1	VTMLISGR	y6	L	2122278	718706	376587	1018823	830671	527927	2065169	198117	3202467	2017568	1340854	1171589	1501734	794061	3071738	392442	3413571	807091	1005688	611494	1685448	927750	402660	886216	6782052	374607	506210	1189586	402012	313621
Lipocalin-1	VTMLISGR	y4	L	1943445	631635	366833	793203	833799	406829	1795326	223460	3269799	1990609	1201938	1042622	1162015	645132	2786396	420840	3729264	778306	921870	511976	1356565	988862	367396	793016	5625105	348524	331010	1303991	396133	315248
Lipocalin-1	VTMLISGR	y6	H	7489427	8709538	1856986	2389994	2771740	2715194	3120271	3791373	5937614	6526962	3121672	7000125	2852913	5110200	2498740	5366211	2097820	8413316	2524352	2535361	4420409	4864681	3700655	3897087	3048710	2790879	5857162	2682856	4804758	2791817
Lipocalin-1	VTMLISGR	y4	H	6255055	7004786	1783020	1822973	2036145	2510153	2547121	3059418	4799727	5437144	2792341	5887669	2377845	4485397	2167719	4597966	1870824	7171330	2216166	2199402	4034668	3394055	2959674	3679286	2499115	2509908	5585824	2383176	3851675	2547438
Lipocalin-1	HVAYIIR	y4	L	339218	40970	197155	350650	195783	178077	773926	213443	862114	390038	556325	463429	1894738	269920	667977	102583	1090419	111653	960649	346770	349024	228867	238848	992375	226183	167698	33576	403232	259329	343832
Lipocalin-1	HVAYIIR	y1	L	43490	9257	26521	35028	26834	17451	96866	29786	65802	23341	64365	40298	114965	38578	61362	22080	98327	25208	79345	26136	24644	20516	19148	67706	14136	38969	4502	53001	22643	28522
Lipocalin-1	HVAYIIR	y4	H	55316	147366	39781	32025	18202	29523	50623	98681	73433	63390	30650	87042	40657	76843	28961	67179	38780	61425	37920	78783	63300	77811	36669	130719	24207	72621	100602	64139	91072	68241
Lipocalin-1	HVAYIIR	y1	H	46618	70243	25145	17576	17452	22330	61198	97492	65551	48184	28210	61136	58233	82595	28711	64239	41908	41033	36168	48958	79312	77498	24842	90483	16263	75499	55772	52438	75622	65677
Lipocalin-1	GLSTESILIPR	y4	L	10242964	1248243	7016367	6278699	7660253	7038229	13716145	4276671	16426965	6774820	1876683	6197867	7720424	4262037	4048084	6604587	3757325	11199154	319570	6657841	8463396	5748952	5680108	12894740	18347826	8429124	1043319	5374220	7382528	7688475
Lipocalin-1	GLSTESILIPR	y2	L	20929162	2623827	13214737	15208227	14950456	14878525	26712162	9766982	27725358	13944324	4600442	13243024	15467067	8466379	8720484	13464443	7814761	24305884	762850	13219691	20689746	13364056	11697870	26942734	37109396	16638257	2277538	11977843	14088447	15097605
Lipocalin-1	GLSTESILIPR	y4	H	3653953	7645209	3302589	2749785	2165938	3274861	3403423	9664401	2839960	5852095	533513	6880403	2529214	6925598	680738	8346870	337828	9318173	70647	5745687	7835903	8474154	4264665	2851036	3174548	4474241	8126631	1926513	8690397	8592184
Lipocalin-1	GLSTESILIPR	y2	H	8005219	16601612	6419202	5793870	4679156	6708286	6458321	19575246	5642751	11909226	856462	14737885	5509654	14617989	1289605	18957194	470807	19774422	159378	13542640	15115056	18037600	9456376	6638380	7062137	8898378	16305428	3937217	17934242	18200542
Lactotransferrin	CGLVPVLAENYK	y6	L	130781	151623	96390	124410	74621	168136	119738	126352	144557	71775	51479	188200	168758	101520	71433	216196	47020	279907	0	121333	102455	123913	91797	145987	198531	259561	43830	103436	118454	116514
Lactotransferrin	CGLVPVLAENYK	y4	L	84977	86195	64740	69680	51791	114905	82535	72559	90098	47120	38469	90411	123472	55482	51354	123460	39517	181267	1064	67706	75184	67992	59571	91922	117280	171956	28261	69521	78907	74026
Lactotransferrin	CGLVPVLAENYK	y6	H	101184	216988	75874	100016	54355	101832	89725	327327	95288	170771	9195	204644	75247	201475	17514	257308	8691	269274	0	209313	193089	247825	86854	77343	67678	114762	250849	49810	217635	221890
Lactotransferrin	CGLVPVLAENYK	y5	H	98806	245386	84443	95575	64050	103646	96603	346530	88598	183286	7444	217649	82252	207355	25083	281086	16257	282597	1439	244042	209102	216300	109944	96428	81877	137915	264730	51186	238911	236533
Lactotransferrin	CLAENAGDVAFVK	y9	L	720879	387188	289165	109964	363481	705570	427511	368298	1077371	384302	1419897	367127	1012255	248161	933629	168201	1048791	203493	815015	447476	541585	435092	677201	973474	868351	1066298	190529	720536	359345	371444
Lactotransferrin	CLAENAGDVAFVK	y7	L	869808	457933	371854	81441	445172	852877	475444	453429	1265648	463989	1892404	456358	1225052	292929	1280347	177775	1511162	238097	961067	516843	657912	526351	889147	1202159	1058892	1401806	192906	845023	459924	452667
Lactotransferrin	CLAENAGDVAFVK	y9	H	869871	1069177	339704	207793	324637	467816	438525	949267	707759	797126	224994	798580	476072	909736	225807	867037	131927	1027292	144488	851043	979171	904648	768061	588601	461114	530773	826355	381839	794249	855586
Lactotransferrin	CLAENAGDVAFVK	y7	H	1020739	1153370	442097	276473	389315	555949	464243	1329512	760990	980520	267028	976481	604363	1125321	289984	1329904	157375	1172653	168195	931231	1154444	1124571	854229	722021	587328	639066	1080185	524270	936548	1097501
Extracellular glycoprotein lacritin	QELNPLK	y5	L	108335	31963	54480	34902	85944	6318	25896	9441	67866	13323	111653	31287	18960	20266	401262	4754	822333	6383	46305	81191	22768	22268	23822	270761	137483	108230	18578	347638	87417	28023
Extracellular glycoprotein lacritin	QELNPLK	y3	L	466491	116404	228742	112213	352848	24645	125039	48582	281283	77811	405953	121958	97492	65489	1651585	15199	3339810	24842	186911	335959	103771	90386	79844	1195681	587774	421605	62738	1329152	395723	110402
Extracellular glycoprotein lacritin	QELNPLK	y5	H	229305	478438	125974	75935	54544	94576	130981	203143	168132	226303	112216	230714	96428	248195	59861	167256	82377	152683	87104	170450	118033	145680	163190	266319	72182	119923	234627	137867	138603	159379
Extracellular glycoprotein lacritin	QELNPLK	y3	H	822396	1694956	442035	278719	229060	307624	654717	699215	690104	703052	453491	844573	426197	963632	226308	852232	277718	576440	353736	593730	460998	555574	638566	959898	297984	417978	785760	451492	500161	565207
Extracellular glycoprotein lacritin	SILLTEQALAK	y8	L	14843432	1366198	5181437	8412047	6092924	406266	2465561	260580	2932075	923475	2453435	3467273	1940318	1941212	27196038	323324	26342016	380745	2675101	4716871	2230251	1776455	643973	9668313	10113254	7474853	611930	18309406	9649640	2503961
Extracellular glycoprotein lacritin	SILLTEQALAK	y7	L	22640420	2347906	8033867	13260027	10014155	630072	4138750	443223	4533966	1406917	4304212	4855121	3089559	2891521	44249448	522187	40603016	608304	4212621	7599889	3750132	3035204	1067489	16090252	15629022	11654855	905171	29250244	15159420	4140533
Extracellular glycoprotein lacritin	SILLTEQALAK	y8	H	9698462	13439365	6555485	8193246	3615109	7434195	6466891	13720148	5852260	11542814	3199265	8319015	5569000	10864969	3640880	12713085	2038689	11394207	1388590	9224533	9873440	13217867	8521139	7826074	5901634	8600137	13023727	6622361	12511066	12734665
Extracellular glycoprotein lacritin	SILLTEQALAK	y7	H	16236996	21675896	11761754	14243259	7650432	12508983	12306851	23808882	10880516	17534142	5561466	14008009	9883361	17862588	6059209	22595158	3391057	20349632	2383622	17215952	17043820	23345946	13200657	13044040	10547845	14550758	22696688	10844474	21729744	19799874
Lysozyme-C	GISLANWMCLAK	y8	L	2333300	223113	1198343	2794656	1435565	1281348	948204	124976	886279	253080	2397181	1008127	3291885	289615	1798380	144617	1973282	201600	733353	361980	224777	192968	348586	1132941	6786712	2077366	331389	2424025	526964	504697
Lysozyme-C	GISLANWMCLAK	y7	L	1921512	191400	956586	1926680	1058831	1065861	785009	89948	730778	221366	1950333	848248	2962133	268294	1560340	126227	1522668	143679	633189	287795	156500	144805	263394	915261	5628362	1671914	263372	1950959	504385	415567
Lysozyme-C	GISLANWMCLAK	y8	H	5524003	8344928	5103312	5528615	2731958	6651625	5474674	7508755	5323677	6756835	1805660	6200949	3831171	7509791	1988299	7309657	1386683	7798052	470687	7804557	8408147	9191615	8110243	7023711	5008920	6179869	9833728	4906308	7292310	9611452
Lysozyme-C	GISLANWMCLAK	y7	H	4168653	6215881	3015061	4066428	2316256	4534915	3895023	5283269	4169307	4783991	1389037	4425451	3053703	5832813	1607898	5293152	956711	5906773	380776	6115504	6003193	6688217	6145951	5481680	3795878	4787056	7906341	3828393	5701785	7435669
Lysozyme-C	WESGYNTR	y7	L	49207	51437	71523	62175	69805	25145	83190	27283	34541	62987	209458	66554	93261	41049	90258	18390	126526	16013	44222	46268	21642	32214	110965	117405	131720	135294	15581	211291	64052	55692
Lysozyme-C	WESGYNTR	y6	L	231404	255994	281462	243697	314372	136923	523849	149366	144423	284473	1070550	347406	419892	224706	369978	75436	717984	103644	190650	220400	90573	156251	512352	625554	643833	629745	89419	1003913	320134	248360
Lysozyme-C	WESGYNTR	y7	H	234468	386275	121771	63927	86505	99268	154872	227147	52563	307867	93975	211171	122284	275142	68741	175392	95614	185333	67365	281987	172952	273408	168261	134356	98993	141486	284778	183206	278037	185597
Lysozyme-C	WESGYNTR	y6	H	1512725	2073606	786754	318257	413262	629071	1121631	1129476	374823	1662493	470874	1035775	624741	1360252	335263	714140	480512	1005915	396999	1569623	789450	1339958	796018	711559	588454	752278	1574697	1013483	1387434	1000009
Lipophylin	QIFGDYK	y5	L	1877	3190	3378	2440	2252	6195	3503	938	1815	3565	3628	5127	3065	4689	3565	4939	2877	2690	188	1314	688	7131	3129	3440	2941	3565	7128	1751	626	1063
Lipophylin	QIFGDYK	y2	L	2878	2127	4066	4255	3065	4005	3127	1689	1627	2314	5755	4689	2252	4502	7131	4189	5317	1063	751	2065	2189	2752	4318	2314	1627	3690	2188	1876	4693	1001
Lipophylin	QIFGDYK	y5	H	75966	160939	79437	30411	20141	94801	56732	145364	60324	100519	5192	109421	8507	135554	10508	159688	4816	149121	4006	76656	103709	149555	105251	29023	52813	43096	138805	21142	141732	102708
Lipophylin	QIFGDYK	y2	H	4943	188	4441	4443	2439	3129	3065	3002	5319	4691	11885	1938	29523	5940	19766	3251	22706	2064	14836	5006	3253	2314	4380	2439	6696	5692	3376	3315	1314	4816
Ig lambda chain	SYSCQVTHEGSTVEK	y9	L	3504	6255	3376	7006	751	0	3002	5757	1376	5377	8448	1501	626	7006	41221	4504	15894	5629	125	3504	3002	4128	500	1126	500	5697	2628	25457	3378	1626
Ig lambda chain	SYSCQVTHEGSTVEK	y2	L	1690	4378	1938	8069	751	813	1501	3629	1126	2188	5131	2502	751	4691	3315	2752	3817	1626	3004	2378	1251	3941	375	375	375	13522	1189	7193	1626	626
Ig lambda chain	SYSCQVTHEGSTVEK	y9	H	5006	17764	8879	3378	2377	250	6380	16958	7631	10754	2878	3816	1439	14199	1814	16013	501	17639	1252	6195	10008	14387	4379	3127	1001	7324	14017	3315	14011	5442
Ig lambda chain	SYSCQVTHEGSTVEK	y2	H	3629	10884	4439	7068	1626	876	4379	7071	3378	5815	501	3378	688	9758	2690	7256	751	10633	1752	8760	5192	5379	3753	4128	1376	14085	5131	2877	6630	3253
Prolactin inducible protein	YTACLCDDNPK	y9	L	120019	165941	183211	140047	240757	120160	300486	266168	115576	625116	275329	619049	186526	304246	158128	128917	258810	213193	171639	132596	288858	315248	377234	186352	266106	99953	82970	265067	244510	437298
Prolactin inducible protein	YTACLCDDNPK	y6	L	117078	161877	159942	148054	200412	86132	262331	244972	92110	513528	259310	660894	140301	274859	139112	148995	210064	170642	154625	135099	303996	277843	307054	161259	229466	112901	99539	260562	259647	354015
Prolactin inducible protein	YTACLCDDNPK	y9	H	342472	575853	246011	136670	194282	204353	278344	863530	111133	694983	81410	668212	187777	522270	60674	794517	49121	599592	116344	282463	531054	685100	380424	156065	182823	155309	716347	180841	808153	393844
Prolactin inducible protein	YTACLCDDNPK	y6	H	361996	534337	217551	132604	172327	213673	382238	777183	135412	673904	89044	591339	188027	486756	62676	734844	62763	676121	117220	240726	663223	662333	378360	159695	189138	156373	705655	201053	752671	373023
Prolactin inducible protein	TVQIAAVVDVIR	y8	L	4836659	1194563	3785866	6570998	4846799	1962211	4338131	982084	4207338	1914422	2905661	2088202	1140265	1237375	2500714	521359	5642501	499767	1888545	902295	821332	717796	592110	3111660	5090122	3895335	456306	5154040	1883372	2100024
Prolactin inducible protein	TVQIAAVVDVIR	y7	L	3801259	936110	3022623	4935926	3613323	1469688	3533856	691606	3375290	1522918	2256198	1410232	864930	1018323	1962166	392067	3699363	374732	1480788	652884	636312	529383	454743	2438981	3749194	3010558	338009	4251811	1439321	1518630
Prolactin inducible protein	TVQIAAVVDVIR	y8	H	3880636	6146827	3445701	4000045	2881135	4576699	4230356	5385041	3404126	5504323	1293983	3994074	2046871	4168306	1473407	5228850	1311381	4828542	765351	3118174	4979285	4193079	2060067	2820875	3300905	3278962	6340452	2578709	4872808	2750034
Prolactin inducible protein	TVQIAAVVDVIR	y7	H	2415389	3766020	2289792	2721387	1677945	2958203	2703247	3318606	2461552	3617673	882838	2327891	1433435	2873072	1015172	2853368	836125	2854617	474122	1700925	2923233	2679268	1297952	1825059	2184215	2030516	3970200	1578275	2954484	1624838
Zn alpha 2 glycoprotein	DYIEFNK	y5	L	18640	5129	1439	438	19953	10446	7881	12140	29273	15387	11885	6633	8319	3941	18015	3442	22822	3565	2127	20016	18828	13886	25218	25270	54584	23144	10012	17701	20266	11822
Zn alpha 2 glycoprotein	DYIEFNK	y4	L	17827	5817	313	438	14136	7506	4754	9762	22267	7694	11009	3817	4879	3753	14136	6320	17007	1251	6192	14950	10821	10508	18335	20329	44393	16576	5194	17576	12197	5692
Zn alpha 2 glycoprotein	DYIEFNK	y5	H	23456	25645	4003	1877	11822	8069	11196	36732	13198	25896	6005	25468	14199	29336	2314	31350	2689	26021	3753	12948	21142	26959	17271	7569	10879	10133	31163	6693	15950	25520
Zn alpha 2 glycoprotein	DYIEFNK	y4	H	24145	19891	2877	3191	10508	3503	13010	24029	18765	19140	9758	22214	11947	20579	7881	16645	15944	25958	8632	13886	17952	19578	12891	11071	20383	12760	19524	12322	12322	21830
Zn alpha 2 glycoprotein	IDVHWTR	y4	L	25458	7384	4441	4816	8132	4253	8694	6630	17451	1313	13010	13766	5880	6007	12322	11451	20900	2188	7631	8698	8569	3004	6568	16958	7506	12823	5755	5442	13323	11885
Zn alpha 2 glycoprotein	IDVHWTR	y3	L	22706	4255	5629	7318	2565	3628	8382	7756	16200	3689	12260	24967	20767	11764	11384	14643	27408	8753	10884	9637	9946	3629	8632	22339	13135	14261	6755	10759	17701	13136
Zn alpha 2 glycoprotein	IDVHWTR	y4	H	41096	34041	9758	5630	5317	6755	20078	34403	27897	13568	3941	41112	14449	34604	7068	54378	6132	17945	9883	15644	30963	7572	10008	18835	9758	7819	41221	7944	47975	38031
Zn alpha 2 glycoprotein	IDVHWTR	y3	H	104647	27971	17639	45474	27522	8882	46912	113717	83628	12755	22017	100996	11384	47432	24457	130969	20024	17820	19140	64328	50291	66706	58672	63388	40407	38405	64677	10008	94512	107587
Galectin 3 binding protein	LADGGATNQGR	y5	L	10888	7694	0	6443	3816	4003	188	4505	3878	6630	4066	2064	3817	7753	5942	2188	5752	7631	4881	751	1377	813	3190	10504	500	4255	16138	4441	10884	10196
Galectin 3 binding protein	LADGGATNQGR	y1	L	63764	10634	2565	36216	38719	21517	11321	19774	101957	32839	75373	1751	44303	28511	110277	11254	130489	9007	65578	22580	17584	1502	39157	141994	40078	28221	24582	27460	30462	38906
Galectin 3 binding protein	LADGGATNQGR	y5	H	23966	6505	375	16576	8757	1126	3628	3692	17452	3128	22018	6943	17083	9504	15012	3189	21821	1188	17646	3315	4505	1815	3816	28386	3564	7134	6067	29149	29461	9820
Galectin 3 binding protein	LADGGATNQGR	y1	H	77030	26584	15325	31212	21642	18578	13260	26720	12948	54169	10446	14199	22715	65276	18765	23947	23572	46537	22277	34965	10325	26281	17639	61900	4689	28910	156936	37092	117407	111965
Galectin 3 binding protein	LASAYGAR	y6	L	125	125	1001	125	250	1564	2127	12640	15513	0	9386	5877	1939	2439	1000	4815	313	438	125	4754	63	4881	3315	1439	1314	1626	1439	250	6630	1752
Galectin 3 binding protein	LASAYGAR	y1	L	688	1001	1501	813	313	1376	751	12452	5880	500	3004	1563	1376	4253	3689	2439	1314	1564	125	6317	688	688	3378	500	2190	7819	4128	1000	4378	3254
Galectin 3 binding protein	LASAYGAR	y6	H	7256	3503	626	250	250	1251	751	4568	2002	1001	939	750	563	1877	500	2001	626	1001	250	2502	125	1377	2439	1689	1126	2439	2502	750	2815	501
Galectin 3 binding protein	LASAYGAR	y1	H	5004	3065	2252	751	3002	2502	6318	23591	12385	1376	876	8879	5317	7881	3939	9942	1627	4441	2002	14136	1126	9199	9007	3503	4756	8006	12135	1250	9007	4380
Dermcidin	ENAGEDPGLAR	y6	L	563	2377	1125	125	250	125	625	688	125	1626	0	1752	626	2126	125	1251	250	1564	0	1126	3127	375	876	375	501	250	813	438	313	688
Dermcidin	ENAGEDPGLAR	y5	L	938	1376	1188	250	125	188	1125	1001	751	1376	1376	876	1126	2063	1251	1439	1126	938	188	2065	938	500	2566	1126	626	375	501	1001	0	2565
Dermcidin	ENAGEDPGLAR	y6	H	7506	23831	4439	3754	4003	5067	7190	9508	6130	10942	4504	10388	4379	9004	1001	7884	3002	10258	4439	7884	6693	5065	8135	7509	4505	5379	8510	5317	5755	11384
Dermcidin	ENAGEDPGLAR	y5	H	27585	62924	23697	14768	3253	9946	18382	26021	18390	20758	13136	21839	13011	27261	3754	29660	14511	28022	11067	22652	17764	14318	21526	26782	12014	17264	20462	15387	16701	28898
